# Supplementary material for: Development and evaluation of an artificial intelligence system for COVID-19 diagnosis
Source: Nat Commun. 2020 Oct 9;11:5088. doi: 10.1038/s41467-020-18685-1 (PMC7547659; doi:10.1038/s41467-020-18685-1)
Supplement: Supplementary file 4 — Source Data [file 41467_2020_18685_MOESM4_ESM.zip]

Archive with 4 entries (3 files):
- source data/
- source data/source_data (fig2).xls
- source data/source_data (fig3).xls
- source data/source_data (fig5).xlsx
