# Supplementary material for: Development and evaluation of an artificial intelligence system for COVID-19 diagnosis
Source: Nat Commun. 2020 Oct 9;11:5088. doi: 10.1038/s41467-020-18685-1 (PMC7547659; doi:10.1038/s41467-020-18685-1)
Supplement: Supplementary file 4 — Source Data [file 41467_2020_18685_MOESM4_ESM.zip › source data/source_data (fig2).xls]

## Sheet: fig2
a	fpr-no	0	0.0010142	0.0010142	0.0010142	0.0010142	0.0010142	0.0010142	0.0010142	0.0010142	0.0010142	0.0010142	0.0010142	0.0010142	0.0010142	0.0010142	0.0010142	0.0010142	0.0010142	0.0010142	0.0010142	0.0010142	0.0010142	0.0010142	0.0010142	0.0010142	0.0010142	0.0010142	0.0010142	0.0015213	0.0015213	0.0015213	0.0015213	0.0015213	0.0015213	0.0015213	0.0015213	0.0015213	0.0015213	0.0015213	0.0015213	0.0015213	0.0015213	0.0015213	0.0015213	0.0015213	0.0015213	0.0015213	0.0015213
	tpr-no	0	0.188817	0.248784	0.329011	0.393031	0.442464	0.481361	0.510535	0.532415	0.555916	0.570502	0.5859	0.598055	0.6094	0.624797	0.633712	0.643436	0.65154	0.657212	0.670178	0.675041	0.677472	0.683144	0.685575	0.691248	0.69611	0.697731	0.700972	0.705024	0.708266	0.712318	0.71718	0.719611	0.722853	0.724473	0.725284	0.726904	0.729335	0.733387	0.736629	0.737439	0.73987	0.741491	0.743112	0.744733	0.748784	0.752026	0.752836
	fpr-cap	0	0.00315706	0.00315706	0.00315706	0.00315706	0.00315706	0.00315706	0.00315706	0.00315706	0.00315706	0.0035517	0.00394633	0.00394633	0.00394633	0.00394633	0.00394633	0.00394633	0.00434096	0.00434096	0.0047356	0.0047356	0.0047356	0.0047356	0.0047356	0.0047356	0.0047356	0.0047356	0.0047356	0.0047356	0.0047356	0.0047356	0.0047356	0.0047356	0.0047356	0.0047356	0.0047356	0.0047356	0.0047356	0.0047356	0.0047356	0.00513023	0.00513023	0.00513023	0.00513023	0.00513023	0.00513023	0.00513023	0.00513023
	tpr-cap	0	0.0610119	0.0967262	0.0982143	0.133929	0.15625	0.183036	0.212798	0.241071	0.25744	0.267857	0.293155	0.306548	0.313988	0.318452	0.327381	0.342262	0.342262	0.349702	0.360119	0.36756	0.377976	0.380952	0.392857	0.410714	0.41369	0.422619	0.43006	0.434524	0.438988	0.44494	0.446429	0.453869	0.458333	0.46131	0.467262	0.470238	0.474702	0.477679	0.482143	0.488095	0.491071	0.494048	0.502976	0.505952	0.510417	0.513393	0.516369
	fpr-in	0	0.00509392	0.00509392	0.00509392	0.00509392	0.00509392	0.00509392	0.00573066	0.00573066	0.00604903	0.00604903	0.0063674	0.0063674	0.00700414	0.00700414	0.00732251	0.00732251	0.00764088	0.00764088	0.00795925	0.00795925	0.0105062	0.0105062	0.0114613	0.0114613	0.0305635	0.0312003	0.0327921	0.0327921	0.057625	0.0582617	0.0655842	0.0655842	0.0741802	0.0748169	0.0780006	0.0786374	0.0964661	0.0964661	0.11907	0.119707	0.191659	0.192614	0.194524	0.195161	0.207896	0.208532	0.216492
	tpr-in	0	0.4	0.446154	0.476923	0.492308	0.523077	0.538462	0.538462	0.676923	0.676923	0.707692	0.707692	0.723077	0.723077	0.8	0.8	0.830769	0.830769	0.846154	0.846154	0.861538	0.861538	0.907692	0.907692	0.938462	0.938462	0.938462	0.938462	0.953846	0.953846	0.953846	0.953846	0.969231	0.969231	0.969231	0.969231	0.969231	0.969231	0.984615	0.984615	0.984615	0.984615	0.984615	0.984615	0.984615	0.984615	0.984615	0.984615
	fpr-covid	0	0.00509392	0.00509392	0.00509392	0.00509392	0.00509392	0.00509392	0.00573066	0.00573066	0.00604903	0.00604903	0.0063674	0.0063674	0.00700414	0.00700414	0.00732251	0.00732251	0.00764088	0.00764088	0.00795925	0.00795925	0.0105062	0.0105062	0.0114613	0.0114613	0.0305635	0.0312003	0.0327921	0.0327921	0.057625	0.0582617	0.0655842	0.0655842	0.0741802	0.0748169	0.0780006	0.0786374	0.0964661	0.0964661	0.11907	0.119707	0.191659	0.192614	0.194524	0.195161	0.207896	0.208532	0.216492
	tpr-covid	0	0.4	0.446154	0.476923	0.492308	0.523077	0.538462	0.538462	0.676923	0.676923	0.707692	0.707692	0.723077	0.723077	0.8	0.8	0.830769	0.830769	0.846154	0.846154	0.861538	0.861538	0.907692	0.907692	0.938462	0.938462	0.938462	0.938462	0.953846	0.953846	0.953846	0.953846	0.969231	0.969231	0.969231	0.969231	0.969231	0.969231	0.984615	0.984615	0.984615	0.984615	0.984615	0.984615	0.984615	0.984615	0.984615	0.984615
e	fpr	0	0	0	0	0	0	0	0	0	0	0	0	0	0	0	0	0	0	0	0	0	0	0	0	0	0	0	0	0	0	0	0	0	0	0	0	0	0	0	0	0	0	0	0	0	0	0	0
	tpr	0	0.0218295	0.028413	0.035343	0.0488565	0.0509356	0.0533611	0.0568261	0.0582121	0.0634096	0.0641026	0.0668746	0.0679141	0.0693001	0.0703396	0.0717256	0.0738046	0.0748441	0.0762301	0.0776161	0.0783091	0.0790021	0.0821206	0.0828136	0.0838531	0.0848926	0.0866251	0.0893971	0.0897436	0.0918226	0.0942481	0.0949411	0.0952876	0.0959806	0.0966736	0.0973666	0.0987526	0.0994456	0.101525	0.102564	0.10395	0.106029	0.108108	0.108801	0.109494	0.110534	0.11192	0.112613
d	fpr-ct	0	0	0	0	0	0	0	0	0	0	0	0	0	0	0	0	0	0	0	0	0	0	0	0	0	0	0	0	0	0	0	0	0	0	0	0	0	0	0	0	0	0	0	0	0	0	0	0
	tpr-ct	0	0.0237797	0.0387985	0.0588235	0.0813517	0.101377	0.113892	0.123905	0.136421	0.150188	0.165207	0.178974	0.18398	0.187735	0.198999	0.20776	0.219024	0.225282	0.230288	0.232791	0.239049	0.242804	0.249061	0.252816	0.267835	0.270338	0.275344	0.281602	0.285357	0.292866	0.299124	0.301627	0.307885	0.315394	0.320401	0.32791	0.329161	0.331665	0.336671	0.337922	0.34418	0.347935	0.352941	0.355444	0.356696	0.371715	0.379224	0.38423
	fpr-xr	0	0	0	0.005	0.005	0.005	0.005	0.01	0.01	0.01	0.01	0.01	0.01	0.01	0.01	0.01	0.01	0.01	0.01	0.01	0.01	0.01	0.01	0.01	0.01	0.01	0.01	0.01	0.01	0.01	0.01	0.01	0.01	0.01	0.01	0.01	0.01	0.015	0.015	0.015	0.015	0.015	0.015	0.015	0.015	0.015	0.015	0.02
	tpr-xr	0	0.363165	0.417639	0.451362	0.461738	0.468223	0.478599	0.487678	0.503243	0.516213	0.518807	0.523995	0.526589	0.535668	0.536965	0.540856	0.54345	0.547341	0.551232	0.553826	0.55642	0.559014	0.562905	0.565499	0.56939	0.571984	0.575875	0.583658	0.588846	0.59144	0.595331	0.597925	0.601816	0.605707	0.608301	0.610895	0.612192	0.613489	0.61738	0.619974	0.621271	0.623865	0.635538	0.638132	0.648508	0.651102	0.656291	0.656291
	fpr-f	0	0	0	0	0	0	0	0	0	0	0	0	0	0	0	0	0	0	0	0	0	0	0	0	0	0	0	0	0	0	0	0	0	0	0	0	0	0	0	0	0	0	0	0	0	0	0	0
	tpr-f	0	0.00911458	0.015625	0.0169271	0.0247396	0.0273438	0.0338542	0.0364583	0.0377604	0.0494792	0.0520833	0.0546875	0.0638021	0.0664062	0.0716146	0.0742188	0.078125	0.0794271	0.0872396	0.0911458	0.0989583	0.105469	0.108073	0.113281	0.115885	0.125	0.127604	0.130208	0.132812	0.140625	0.141927	0.147135	0.148438	0.153646	0.154948	0.158854	0.161458	0.16276	0.167969	0.170573	0.178385	0.183594	0.186198	0.188802	0.191406	0.196615	0.203125	0.208333
h	fpr	0	0	0	0.02	0.02	0.04	0.04	0.06	0.06	0.28	0.32	1
	tpr	0	0.02	0.42	0.42	0.96	0.96	0.98	0.98	1	1	1	1
	scatter-y	0.96	0.98	0.98	0.96	0.96
	scatter-x	0	0.02	0.02	0	0
f	fpr	0	0	0	0.02	0.02	0.02	0.02	0.04	0.04	0.1	0.1	0.14	0.14	0.16	0.16	0.22	0.26	1
	tpr	0	0.04	0.46	0.46	0.48	0.52	0.84	0.84	0.86	0.86	0.96	0.96	0.98	0.98	1	1	1	1
	scatter-y	0.88	0.78	0.9	0.78	0.8
	scatter-x	0.04	0.08	0.08	0.04	0.1
g	fpr	0	0	0	0.05	0.05	0.15	0.15	0.2	0.2	1
	tpr	0	0.0333333	0.833333	0.833333	0.9	0.9	0.933333	0.933333	1	1
	scatter-y	0.73	0.67	0.9	0.83	0.8
	scatter-x	0.2	0.4	0.4	0.25	0.25
b	fpr-no	0	0.00443623	0.0051756	0.00628466	0.00665434	0.0077634	0.00850277	0.00961183	0.00998152	0.0107209	0.0107209	0.0107209	0.0110906	0.0110906	0.0114603	0.0118299	0.0118299	0.0118299	0.0125693	0.0125693	0.012939	0.012939	0.012939	0.012939	0.012939	0.0133087	0.0133087	0.0133087	0.0133087	0.0133087	0.0133087	0.0133087	0.0133087	0.0136784	0.0136784	0.0140481	0.0140481	0.0144177	0.0147874	0.0147874	0.0147874	0.0147874	0.0147874	0.0155268	0.0155268	0.0155268	0.0158965	0.0158965
	tpr-no	0	0.454545	0.474954	0.503711	0.529685	0.54731	0.556586	0.567718	0.574212	0.576067	0.58256	0.583488	0.589981	0.592764	0.596475	0.597403	0.600186	0.601113	0.606679	0.608534	0.611317	0.617811	0.618738	0.621521	0.622449	0.623377	0.628942	0.62987	0.631725	0.634508	0.636364	0.637291	0.640074	0.640074	0.641929	0.64564	0.649351	0.652134	0.652134	0.653989	0.654917	0.658627	0.66141	0.66141	0.662338	0.666048	0.666048	0.666976
	fpr-np	0	0.0255034	0.0277405	0.0322148	0.0340045	0.0348993	0.036689	0.0384787	0.0384787	0.0389262	0.0393736	0.0393736	0.039821	0.0402685	0.0407159	0.0434004	0.0434004	0.0434004	0.0434004	0.0434004	0.0438479	0.0442953	0.0442953	0.0442953	0.0442953	0.0447427	0.0447427	0.0451902	0.0451902	0.0451902	0.0451902	0.046085	0.046085	0.046085	0.046085	0.0465324	0.0465324	0.0465324	0.0465324	0.0469799	0.0474273	0.0474273	0.0483221	0.0483221	0.0483221	0.049217	0.049217	0.0496644
	tpr-np	0	0.348837	0.377907	0.403101	0.426357	0.439922	0.45478	0.473514	0.47416	0.483204	0.491602	0.492248	0.499354	0.505814	0.505814	0.51615	0.517442	0.521318	0.52261	0.527132	0.528424	0.5323	0.533592	0.53553	0.536822	0.537468	0.540052	0.541344	0.543928	0.544574	0.54845	0.549742	0.552326	0.55491	0.557494	0.559432	0.560724	0.562016	0.565891	0.566537	0.569121	0.570413	0.570413	0.571059	0.573643	0.574935	0.576227	0.576227
	fpr-covid	0	0.00609292	0.00685453	0.00761615	0.00913938	0.00952018	0.00990099	0.00990099	0.00990099	0.0102818	0.0102818	0.0102818	0.0106626	0.0106626	0.0106626	0.0106626	0.0114242	0.0114242	0.0114242	0.011805	0.011805	0.0121858	0.0121858	0.0121858	0.0121858	0.0121858	0.0121858	0.0121858	0.0121858	0.0121858	0.0129474	0.0129474	0.0129474	0.0129474	0.0137091	0.0137091	0.0144707	0.0144707	0.0144707	0.0144707	0.0148515	0.0148515	0.0148515	0.0148515	0.0148515	0.0152323	0.0152323	0.0152323
	tpr-covid	0	0.270527	0.296456	0.316335	0.333621	0.345722	0.363008	0.363872	0.376837	0.376837	0.38548	0.386344	0.39758	0.398444	0.408816	0.410545	0.41573	0.424373	0.425238	0.431288	0.439067	0.439931	0.443388	0.445981	0.449438	0.451167	0.456353	0.458081	0.461538	0.464131	0.466724	0.467589	0.471046	0.472774	0.476232	0.477096	0.479689	0.482282	0.48401	0.484875	0.486603	0.487468	0.492653	0.494382	0.496111	0.496111	0.497839	0.500432
c	fpr	0	0	0	0.00393701	0.00393701	0.00787402	0.00787402	0.011811	0.011811	0.015748	0.015748	0.019685	0.019685	0.023622	0.023622	0.0275591	0.0275591	0.0314961	0.0314961	0.0354331	0.0354331	0.0393701	0.0393701	0.0433071	0.0433071	0.0472441	0.0472441	0.0511811	0.0511811	0.0551181	0.0551181	0.0590551	0.0590551	0.0629921	0.0629921	0.0669291	0.0669291	0.0708661	0.0708661	0.0748031	0.0748031	0.0787402	0.0787402	0.0866142	0.0866142	0.0905512	0.0905512	0.0944882
	tpr	0	0.00116822	0.445093	0.445093	0.483645	0.483645	0.502336	0.502336	0.589953	0.589953	0.603972	0.603972	0.617991	0.617991	0.632009	0.632009	0.635514	0.635514	0.689252	0.689252	0.699766	0.699766	0.726636	0.726636	0.739486	0.739486	0.754673	0.754673	0.757009	0.757009	0.767523	0.767523	0.778037	0.778037	0.783879	0.783879	0.785047	0.785047	0.787383	0.787383	0.792056	0.792056	0.808411	0.808411	0.815421	0.815421	0.816589	0.816589
[truncated: 206 more columns]
