# Supplementary material for: Development and evaluation of an artificial intelligence system for COVID-19 diagnosis
Source: Nat Commun. 2020 Oct 9;11:5088. doi: 10.1038/s41467-020-18685-1 (PMC7547659; doi:10.1038/s41467-020-18685-1)
Supplement: Supplementary file 4 — Source Data [file 41467_2020_18685_MOESM4_ESM.zip › source data/source_data (fig3).xls]

## Sheet: a
pred	3,1,1,3,3,1,0,3,3,0,3,0,3,0,3,1,1,0,3,3,1,0,0,1,1,0,0,3,0,0,0,1,3,3,3,3,1,1,0,1,3,3,1,0,1,1,1,0,0,0,0,1,1,0,1,3,0,3,0,3,3,2,0,0,1,3,1,0,3,1,0,3,1,3,0,0,0,0,3,3,1,3,0,0,1,0,1,0,0,3,1,3,2,1,0,0,0,3,3,0,1,0,1,0,2,3,1,3,1,1,3,3,3,3,3,0,1,0,0,1,1,3,0,1,3,3,3,3,2,0,3,1,0,3,0,3,0,2,3,1,3,3,3,0,3,1,0,1,0,1,0,1,3,3,0,0,1,1,3,3,0,3,0,2,1,0,3,3,0,0,1,1,3,0,0,0,1,3,0,0,0,3,0,0,3,3,0,3,0,0,0,3,0,3,3,1,0,3,3,3…
gt	3,1,1,3,3,0,0,0,3,0,3,0,3,0,3,1,1,0,3,3,1,0,0,1,1,0,0,3,0,0,0,1,0,3,3,3,1,1,0,1,3,3,1,0,1,1,1,0,0,0,0,1,1,0,1,3,0,3,0,3,0,1,0,0,1,3,1,0,3,1,0,3,1,3,0,0,0,3,0,3,1,3,0,0,1,0,1,0,0,3,3,3,2,1,0,0,0,3,3,0,1,0,1,0,0,3,2,3,1,3,3,3,3,3,3,0,3,0,0,3,1,3,0,1,3,0,3,3,2,0,3,1,0,3,0,3,0,2,3,1,3,3,3,0,3,1,0,1,0,1,0,1,3,0,0,0,3,1,3,3,0,3,0,2,1,0,3,3,0,0,0,1,0,0,0,0,1,3,0,0,0,3,0,0,3,3,0,3,0,0,0,3,0,3,0,3,0,3,3,3…

## Sheet: b
2	2
1	1
2	1
2	2
1	2
1	1
0	0
2	2
2	2
1	0
2	2
2	1
1	1
1	2
2	2
0	0
0	2
0	0
2	2
2	2
1	1
2	2
1	1
2	2
0	0
2	2
0	0
0	1
1	1
0	0
1	1
1	1
0	2
1	1
1	1
1	1
2	1
0	0
0	0
2	2
2	1
1	1
2	2
1	1
1	1
2	2
0	0
1	1
2	2
1	1
1	1
0	0
2	2
1	1
2	1
1	1
0	0
1	1
0	0
0	0
2	2
0	0
1	1
1	1
2	2
1	1
0	0
1	1
2	2
0	0
2	2
2	2
2	2
1	1
1	1
0	0
0	0
2	2
1	1
0	0
0	0
2	2
0	0
2	1
0	0
0	0
0	0
0	0
0	0
1	1
0	0
1	1
2	2
2	2
1	0
1	1
0	0
2	2
2	2
2	2
1	1
1	1
2	2
1	1
1	1
0	0
0	0
1	1
1	1
0	0
0	0
1	1
0	0
1	1
1	1
0	0
0	0
2	2
1	1
2	2
1	1
0	0
2	2
0	0
2	2
0	0
1	1
2	2
2	2
1	1
0	0
1	1
1	1
1	1
1	1
1	1
1	1
2	2
2	2
1	1
0	0
1	1
0	0
1	1
1	1
0	0
0	0
1	1
1	1
0	0
1	1
1	1
0	1
2	2
1	1
1	1
1	1
1	1
1	1
1	1
1	1
2	2
2	2
1	1
0	0
1	2
2	2
1	1
0	0
2	2
1	1
1	1
2	2
0	0
0	0
0	0
0	0
2	2
0	0
2	2
2	2
0	0
1	1
2	2
1	0
1	1
2	2
1	1
0	2
1	2
1	1
0	0
0	0
1	1
0	0
1	1
2	2
2	2
1	1
2	2
0	0
2	2
1	1
0	0
2	1
1	1
2	2
1	1
0	0
0	0
0	0
0	0
0	0
0	0
1	1
2	1
0	0
0	0
0	0
1	1
1	1
2	2
2	2
2	1
1	1
0	0
2	2
1	1
2	2
2	2
0	0
2	1
1	1
1	0
2	1
1	1
2	1
2	2
1	1
1	1
1	1
2	2
1	1
0	0
1	1
1	1
1	1
2	2
1	1
1	1
2	2
2	2
2	2
1	1
1	1
0	0
2	2
1	1
2	2
1	1
0	0
2	2
1	0
0	0
2	2
1	1
1	1
1	1
2	1
1	1
1	2
1	1
0	0
2	2
2	2
1	1
2	1
0	0
2	2
0	0
1	1
2	2
1	1
0	1
0	0
1	1
1	1
2	2
0	0
1	2
1	1
0	0
2	1
2	2
0	0
2	1
0	0
2	2
1	1
1	1
2	2
1	1
2	2
1	1
0	0
2	0
0	0
2	2
1	0
1	1
1	1
1	1
0	0
0	0
1	0
1	0
0	0
0	2
1	1
2	2
1	1
1	1
1	1
1	2
1	1
0	0
1	0
0	0
0	0
1	1
2	1
1	1
0	0
1	1
2	2
2	1
1	1
1	1
1	1
2	2
1	1
0	0
2	2
1	1
0	0
2	2
1	1
1	2
1	1
2	2
1	1
1	2
2	2
0	0
2	2
0	0
2	0
1	1
1	2
2	1
2	2
0	0
0	0
0	0
1	1
2	0
0	0
1	1
1	1
1	1
0	2
0	0
1	1
0	0
1	1
1	1
0	0
2	2
0	0
1	1
1	2
1	1
1	1
1	0
0	0
2	2
1	1
1	1
0	2
2	2
0	0
2	2
1	1
2	2
2	2
1	1
0	0
2	2
0	2
2	2
0	2
1	1
1	1
0	0
1	1
0	0
1	1
0	0
1	1
1	2
1	1
1	1
0	0
2	2
1	1
2	1
1	1
1	1
1	1
2	2
1	1
2	2
2	2
2	1
1	1
1	1
2	2
2	2
2	2
0	0
2	2
1	1
2	2
0	0
0	0
0	2
1	1
2	1
1	1
0	0
1	1
1	2
0	0
1	0
0	0
2	2
1	1
1	1
2	2
0	2
2	2
1	1
1	1
2	1
2	0
0	0
1	1
2	2
2	2
2	2
1	1
0	0
0	0
1	1
2	2
1	1
1	1
2	2
2	2
0	0
1	1
1	1
2	1
2	1
0	1
2	2
2	2
0	1
2	2
0	0
1	2
2	2
0	0
2	2
1	1
2	2
2	2
2	1
1	1
0	0
2	2
1	1
1	1
1	1
1	1
1	1
0	0
0	0
2	2
0	0
2	2
0	0
1	2
2	2
0	2
1	0
1	1
1	1
2	2
2	0
1	1
0	0
1	1
2	2
1	1
1	1
1	1
0	0
2	2
0	0
2	2
1	1
1	2
1	2
0	0
1	1
1	0
1	1
1	1
1	1
0	0
1	1
1	1
1	2
2	2
2	0
1	1
2	2
2	2
0	0
0	0
2	2
2	2
1	1
2	2
0	0
1	1
1	1
1	1
1	1
1	1
1	1
1	1
2	2
1	1
1	0
2	2
2	2
2	2
1	1
1	1
1	1
2	2
2	2
0	0
2	2
2	2
1	1
0	0
1	1
1	1
2	1
1	1
1	1
1	1
1	1
1	1
2	2
1	2
1	1
2	2
1	1
0	0
0	0
0	0
1	0
2	2
2	2
1	1
2	2
1	1
1	1
2	2
1	1
2	1
1	2
0	0
1	1
1	1
1	1
2	2
0	2
0	0
1	1
0	0
2	2
0	2
2	1
0	0
1	1
1	1
1	0
2	2
1	1
2	2
0	0
1	1
2	2
2	2
1	1
1	1
1	0
1	1
0	0
2	2
2	2
1	1
0	0
0	2
2	2
2	2
0	0
0	0
1	1
2	1
2	2
1	1
1	1
0	0
0	0
1	1
0	2
0	0
2	2
2	2
1	0
1	1
1	1
0	0
0	0
2	2
2	2
2	2
1	1
1	1
1	1
1	1
1	1
1	1
1	1
0	0
0	0
1	1
2	1
2	2
2	1
0	0
2	2
1	1
1	1
1	1
1	1
2	2
2	2
1	0
1	1
2	2
1	1
0	0
2	2
0	0
2	2
0	0
1	1
0	0
1	1
1	1
0	0
0	0
2	2
0	0
0	0
2	1
2	2
0	0
0	0
1	1
2	2
1	2
1	1
1	1
1	0
0	0
2	2
2	2
1	1
1	1
1	2
2	2
0	0
2	2
1	1
0	0
1	1
0	0
2	2
1	1
0	0
2	2
1	1
1	1
1	1
0	0
1	1
2	2
2	2
0	0
1	1
0	0
0	0
1	2
0	0
1	1
1	1
1	2
2	2
1	1
1	1
1	1
2	2
1	1
2	2
0	2
0	0
1	1
1	1
2	2
0	0
2	2
0	0
0	0
1	2
2	2
1	1
0	0
1	1
0	0
2	2
1	1
2	2
2	2
1	1
1	0
0	0
1	1
1	1
0	0
1	1
1	1
1	1
1	1
2	2
1	2
2	2
2	2
2	2
2	2
2	2
0	0
1	1
0	0
2	2
1	1
2	2
0	0
1	2
1	1
0	0
1	1
0	0
1	1
0	0
1	1
0	0
2	2
2	2
0	0
2	2
0	0
1	2
1	1
2	2
0	0
1	1
1	2
1	1
0	0
1	2
0	0
0	0
1	1
1	1
1	1
2	2
1	1
1	0
1	1
2	1
2	1
1	1
2	2
1	1
1	1
1	1
1	1
0	0
2	1
2	2
0	0
1	2
2	2
1	1
1	1
0	2
1	1
2	2
2	2
2	2
1	1
2	2
1	1
1	1
2	1
1	1
1	1
1	1
1	1
1	1
1	1
0	0
1	1
0	0
0	2
0	2
1	1
2	2
1	1
1	1
1	1
0	0
1	1
1	0
2	2
2	2
2	0
0	0
2	2
1	1
2	2
1	1
2	2
1	1
1	1
2	2
2	2
0	0
1	2
2	2
0	0
2	2
1	1
1	1
1	1
2	2
0	0
2	1
0	0
0	0
1	2
1	1
1	1
2	1
1	1
0	2
1	1
2	2
2	1
0	0
1	1
0	1
2	2
1	1
1	1
0	0
0	0
0	0
1	2
2	2
1	2
0	0
1	2
1	1
1	1
1	1
2	2
1	0
2	2
0	2
1	1
0	0
2	2
0	0
2	2
1	2
1	1
1	0
1	1
1	1
0	0
1	1
1	1
0	1
1	1
1	1
0	0
1	1
0	0
0	0
2	2
1	1
0	0
1	1
1	1
1	1
1	1
2	2
0	0
1	1
2	0
2	2
1	1
2	2
1	0
2	1
2	2
2	1
1	1
2	2
0	0
0	0
1	1
1	0
1	1
1	1
2	2
2	2
2	2
2	2
0	1
1	0
1	1
2	2
0	0
0	0
1	2
1	1
0	0
2	0
1	1
2	1
1	1
1	2
0	2
0	0
0	0
0	0
0	0
1	1
0	0
0	0
2	2
0	0
0	0
2	2
1	0
2	2
2	1
0	2
2	1
0	0
1	1
1	1
1	1
2	2
0	0
1	1
1	1
0	0
1	1
0	0
0	0
1	1
1	1
0	0
0	0
1	1
0	0
1	1
0	2
2	2
1	2
2	2
1	1
0	0
1	1
0	0
1	1
1	1
1	2
2	2
1	0
1	1
0	0
1	1
1	1
0	0
1	1
1	1
2	2
1	1
0	0
2	2
2	2
1	1
0	0
2	0
2	2
0	0
0	0
1	1
0	0
1	1
0	0
2	2
0	0
1	1
1	1
1	1
2	2
0	0
1	1
1	1
1	2
1	2
0	1
1	1
2	2
1	1
1	1
1	1
2	0
2	1
1	1
0	0
0	0
2	1
2	2
2	2
1	1
1	1
2	2
1	1
1	2
0	0
1	1
0	0
1	1
2	2
2	2
0	0
2	2
0	0
0	0
1	0
0	0
0	0
1	1
2	2
0	0
2	2
1	1
1	1
1	2
1	1
1	1
2	2
0	2
2	1
2	2
1	1
1	1
2	2
2	0
1	1
1	1
2	2
1	1
1	1
2	2
2	2
2	2
0	2
2	2
1	2
2	1
1	1
1	0
0	2
0	0
1	1
0	0
1	1
2	1
1	0
1	1
2	2
1	1
2	2
1	1
2	2
0	0
1	1
1	0
1	1
1	2
1	1
1	1
1	2
1	1
2	2
0	0
1	1
1	1
2	2
2	2
0	0
0	2
1	1
1	1
0	0
1	0
2	2
2	2
1	1
1	1
0	0
1	1
1	1
0	0
0	0
0	0
1	1
1	1
1	1
0	0
0	0
1	0
2	2
0	0
2	2
1	0
1	0
1	2
0	0
2	2
1	1
0	0
2	2
0	0
2	2
0	0
0	0
1	1
1	1
1	1
1	1
0	1
0	0
0	0
0	1
2	2
1	1
1	1
1	1
0	0
0	0
2	2
1	1
2	0
0	0
1	1
1	1
1	1
1	1
2	2
1	1
0	1
1	1
1	1
1	1
2	2
1	1
0	0
1	1
2	2
0	0
0	0
1	0
0	0
0	2
2	0
2	2
2	2
2	2
2	2
1	2
1	1
2	2
0	2
2	2
0	0
2	1
0	0
2	2
0	2
1	1
0	0
0	0
1	1
0	0
0	0
2	2
2	2
1	1
1	1
1	1
1	1
1	1
1	1
1	1
1	1
1	1
2	2
1	1
2	2
1	1
2	2
2	2
2	2
0	0
1	1
0	0
0	0
0	0
1	1
1	1
0	0
2	2
1	1
1	1
1	1
0	0
1	1
1	1
2	2
2	2
2	2
2	2
0	2
1	1
1	2
1	1
1	0
1	0
2	2
1	1
0	1
2	2
1	0
2	2
1	1
0	0
1	1
1	1
2	2
1	0
1	1
0	0
1	1
2	1
0	0
1	2
2	2
1	1
2	2
2	2
2	2
2	2
2	2
0	0
2	2
1	1
2	1
1	1
2	2
0	0
2	2
1	0
1	1
2	2
0	0
2	2
1	1
2	2
0	0
1	1
0	0
0	0
1	1
1	1
2	2
2	2
2	2
0	0
2	2
0	0
1	1
2	2
2	1
0	0
0	0
0	0
1	1
1	1
2	2
2	1
0	0
0	0
1	2
2	2
2	1
0	0
1	1
1	1
1	1
2	2
2	2
2	2
1	1
0	0
1	1
0	0
2	2
0	0
2	2
1	1
1	1
1	1
0	0
0	0
2	2
1	1
0	0
0	0
1	2
0	0
2	2
0	0
1	1
1	1
0	0
1	1
1	1
2	2
1	0
2	2
1	2
0	0
0	0
2	2
1	1
2	2
1	1
1	1
0	0
1	1
0	0
1	1
1	2
1	1
0	0
1	1
1	1
1	1
0	2
2	2
0	0
1	1
2	2
1	1
0	0
1	1
0	0
0	0
2	1
1	1
0	0
1	1
2	2
2	2
2	2
0	2
0	0
0	0
1	0
1	1
0	0
1	1
0	0
2	1
1	1
1	1
1	1
0	0
1	1
1	1
0	0
1	0
1	2
2	2
1	1
1	2
0	0
0	0
0	1
2	2
0	0
0	0
1	1
0	0
2	2
2	2
0	0
0	2
0	0
1	1
2	2
2	2
1	1
1	1
1	1
0	0
2	2
0	0
1	1
0	0
2	2
1	1
0	0
1	1
1	1
1	1
1	1
1	1
2	2
2	2
0	2
1	1
1	1
1	1
1	1
0	0
2	2
1	1
2	2
0	0
0	0
2	2
2	2
0	2
0	0
1	1
1	1
2	2
1	1
2	2
1	1
2	2
2	1
1	1
1	1
0	0
2	2
1	1
2	2
2	2
1	1
1	1
1	1
0	1
1	1
1	2
0	0
0	2
1	1
1	2
1	1
1	2
1	1
1	1
2	2
0	1
1	1
0	0
1	1
2	2
0	0
2	2
0	2
1	1
1	2
1	0
1	1
1	2
2	2
1	0
0	1
1	1
1	0
2	1
1	1
0	0
2	2
0	0
1	1
2	2
1	1
1	1
0	0
0	0
0	2
1	1
1	1
1	1
2	2
2	2
1	0
1	1
1	1
1	1
0	0
1	1
1	2
2	2
1	1
1	1
2	2
1	1
2	2
2	1
1	1
0	0
0	0
2	1
0	0
1	1
1	0
1	0
1	1
2	1
0	0
2	2
0	0
0	0
2	2
1	0
1	1
1	1
2	2
1	1
1	1
1	0
0	0
0	0
0	0
1	1
1	2
0	0
0	0
2	2
0	0
1	1
0	2
1	2
1	1
0	0
0	0
1	1
1	0
1	0
1	1
0	0
1	1
1	2
1	2
1	2
2	2
1	1
2	2
0	0
0	0
1	1
1	1
0	0
2	2
0	0
1	1
0	0
1	1
2	1
0	0
2	2
2	2
0	0
0	0
0	0
1	0
0	0
0	0
1	1
2	2
2	2
0	0
1	1
1	1
1	1
1	1
0	0
2	2
1	1
2	1
2	2
1	1
0	0
2	2
2	2
0	0
1	1
1	1
1	1
2	1
2	1
1	1
0	0
1	1
1	2
2	2
1	1
1	1
2	2
2	2
1	1
2	2
0	0
0	0
1	1
2	1
2	2
0	0
1	1
0	0
2	2
0	0
0	0
1	1
2	2
2	2
1	1
2	2
1	1
0	0
1	1
2	2
1	1
2	2
2	1
0	0
1	1
1	1
1	0
0	0
1	1
1	1
1	1
2	2
1	1
1	1
0	0
2	2
0	0
1	1
0	0
1	1
1	0
1	1
2	2
1	1
1	0
0	0
1	1
2	2
2	2
0	0
0	0
2	1
0	0
1	2
1	1
0	0
0	0
0	0
1	1
1	1
1	1
0	0
1	1
1	1
1	0
0	0
0	2
0	0
0	0
1	1
1	1
1	1
0	0
0	0
2	2
1	1
2	2
0	0
2	1
0	2
2	2
1	1
2	2
1	0
1	1
0	0
0	0
2	2
1	1
2	2
0	2
1	1
1	1
1	1
0	0
1	1
0	0
1	2
0	0
1	1
1	1
1	1
1	1
2	2
1	1
0	0
1	1
2	2
1	2
0	0
0	0
0	0
0	0
1	1
1	1
0	0
0	0
2	2
1	1
2	2
2	2
2	2
1	1
2	2
2	2
1	1
1	1
2	2
1	1
1	1
2	2
0	0
0	0
2	1
1	1
1	1
2	2
2	2
0	0
2	2
1	1
2	2
0	0
1	1
1	1
1	2
2	1
2	2
0	0
1	1
1	1
0	0
0	0
1	1
2	1
1	1
2	2
1	0
0	0
1	2
2	2
0	0
2	2
2	2
0	0
1	2
1	1
1	2
1	1
1	2
1	1
0	0
0	0
2	2
2	2
1	0
0	0
0	0
2	2
1	1
1	1
1	0
1	1
2	2
2	1
1	1
2	2
2	2
2	2
2	2
2	2
2	1
2	2
0	0
0	0
0	0
2	2
0	2
0	0
0	0
0	2
1	1
2	2
2	2
0	0
2	2
1	1
2	2
0	0
0	0
2	2
1	1
1	2
1	1
0	0
1	1
1	1
0	0
1	1
1	2
1	1
0	2
2	2
1	1
1	1
2	2
0	0
0	0
2	2
1	0
1	1
2	2
1	1
0	0
1	1
1	1
2	2
2	2
1	1
2	2
1	1
0	0
1	1
1	1
0	0
1	0
2	2
1	1
1	1
2	2
2	2
2	2
0	2
0	0
2	2
1	1
2	2
1	2
2	2
0	0
1	1
1	1
1	1
1	1
1	1
1	1
2	2
0	0
0	0
2	2
1	1
1	1
0	0
0	1
1	1
2	2
0	0
2	2
0	0
2	2
1	1
1	1
1	1
1	1
1	1
1	1
1	1
2	1
2	2
0	0
1	1
0	0
1	1
2	2
1	0
1	1
0	0
1	1
1	0
0	0
0	0
2	2
1	0
1	2
2	2
0	0
0	0
1	1
0	2
0	0
1	1
2	2
2	2
0	2
1	2
1	1
0	0
[truncated: 1,783 more rows]

## Sheet: g
fps	tps
0.385215	1
0.38476	0.997571
0.38488	0.997571
0.385	0.997571
0.38512	0.997571
0.385241	0.997571
0.385048	0.996761
0.385169	0.996761
0.38529	0.996761
0.38541	0.996761
0.385531	0.996761
0.385652	0.996761
0.385772	0.996761
0.386014	0.996761
0.386136	0.996761
0.386257	0.996761
0.386378	0.996761
0.386499	0.996761
0.386621	0.996761
0.386742	0.996761
0.386864	0.996761
0.386985	0.996761
0.387107	0.996761
0.387229	0.996761
0.387472	0.996761
0.387594	0.996761
0.387717	0.996761
0.387839	0.996761
0.387961	0.996761
0.388083	0.996761
0.388206	0.996761
0.388328	0.996761
0.388451	0.996761
0.388573	0.996761
0.388696	0.996761
0.388819	0.996761
0.389064	0.996761
0.389187	0.996761
0.389311	0.996761
0.389434	0.996761
0.389557	0.996761
0.389804	0.996761
0.389927	0.996761
0.390051	0.996761
0.390174	0.996761
0.390298	0.996761
0.390422	0.996761
0.390546	0.996761
0.39067	0.996761
0.390794	0.996761
0.390918	0.996761
0.391042	0.996761
0.391166	0.996761
0.391291	0.996761
0.391415	0.996761
0.391539	0.996761
0.391664	0.996761
0.391789	0.996761
0.391913	0.996761
0.392038	0.996761
0.392163	0.996761
0.392288	0.996761
0.392413	0.996761
0.392538	0.996761
0.392663	0.996761
0.392789	0.996761
0.392914	0.996761
0.39304	0.996761
0.393165	0.996761
0.393291	0.996761
0.393416	0.996761
0.393542	0.996761
0.393668	0.996761
0.393794	0.996761
0.39392	0.996761
0.394046	0.996761
0.394172	0.996761
0.394425	0.996761
0.394551	0.996761
0.394678	0.996761
0.394804	0.996761
0.394931	0.996761
0.395058	0.996761
0.395185	0.996761
0.395311	0.996761
0.395438	0.996761
0.395566	0.996761
0.39582	0.996761
0.395947	0.996761
0.396202	0.996761
0.39633	0.996761
0.396457	0.996761
0.396585	0.996761
0.396713	0.996761
0.396969	0.996761
0.397097	0.996761
0.397225	0.996761
0.397353	0.996761
0.397481	0.996761
0.39761	0.996761
0.397738	0.996761
0.397867	0.996761
0.397995	0.996761
0.398124	0.996761
0.398253	0.996761
0.398382	0.996761
0.398511	0.996761
0.39864	0.996761
0.398769	0.996761
0.398898	0.996761
0.399028	0.996761
0.399157	0.996761
0.399286	0.996761
0.399416	0.996761
0.399546	0.996761
0.399675	0.996761
0.399805	0.996761
0.399935	0.996761
0.400065	0.996761
0.400195	0.996761
0.400325	0.996761
0.400455	0.996761
0.400586	0.996761
0.400716	0.996761
0.400847	0.996761
0.400977	0.996761
0.401108	0.996761
0.401239	0.996761
0.401369	0.996761
0.401631	0.996761
0.401762	0.996761
0.401894	0.996761
0.402025	0.996761
0.402156	0.996761
0.402288	0.996761
0.402419	0.996761
0.402551	0.996761
0.402682	0.996761
0.402814	0.996761
0.403078	0.996761
0.40321	0.996761
0.403474	0.996761
0.403607	0.996761
0.403739	0.996761
0.403871	0.996761
0.404004	0.996761
0.404137	0.996761
0.404269	0.996761
0.404402	0.996761
0.404535	0.996761
0.404668	0.996761
0.404801	0.996761
0.404934	0.996761
0.405067	0.996761
0.405201	0.996761
0.405334	0.996761
0.405468	0.996761
0.405601	0.996761
0.405869	0.996761
0.406003	0.996761
0.406137	0.996761
0.406271	0.996761
0.406405	0.996761
0.406539	0.996761
0.406673	0.996761
0.406942	0.996761
0.407077	0.996761
0.406881	0.995951
0.407015	0.995951
0.40715	0.995951
0.407285	0.995951
0.407555	0.995951
0.40769	0.995951
0.407825	0.995951
0.40796	0.995951
0.408096	0.995951
0.408231	0.995951
0.408367	0.995951
0.408502	0.995951
0.408638	0.995951
0.408774	0.995951
0.40891	0.995951
0.409046	0.995951
0.409182	0.995951
0.409318	0.995951
0.409454	0.995951
0.40959	0.995951
0.409727	0.995951
0.409863	0.995951
0.41	0.995951
0.410137	0.995951
0.410274	0.995951
0.41041	0.995951
0.410547	0.995951
0.410684	0.995951
0.410959	0.995951
0.411096	0.995951
0.411234	0.995951
0.411371	0.995951
0.411509	0.995951
0.411647	0.995951
0.411784	0.995951
0.411922	0.995951
0.41206	0.995951
0.412198	0.995951
0.412337	0.995951
0.412475	0.995951
0.412613	0.995951
0.412752	0.995951
0.41289	0.995951
0.413029	0.995951
0.413168	0.995951
0.413306	0.995951
0.413584	0.995951
0.413724	0.995951
0.413863	0.995951
0.414141	0.995951
0.414281	0.995951
0.41442	0.995951
0.41456	0.995951
0.4147	0.995951
0.41484	0.995951
0.41498	0.995951
0.41512	0.995951
0.41526	0.995951
0.4154	0.995951
0.415541	0.995951
0.415681	0.995951
0.415822	0.995951
0.415962	0.995951
0.416244	0.995951
0.416385	0.995951
0.416526	0.995951
0.416667	0.995951
0.416808	0.995951
0.416949	0.995951
0.417091	0.995951
0.417232	0.995951
0.417374	0.995951
0.417515	0.995951
0.417657	0.995951
0.417799	0.995951
0.417941	0.995951
0.418225	0.995951
0.418367	0.995951
0.41851	0.995951
0.418652	0.995951
0.418795	0.995951
0.418937	0.995951
0.41908	0.995951
0.419223	0.995951
0.419366	0.995951
0.419509	0.995951
0.419795	0.995951
0.419939	0.995951
0.420225	0.995951

## Sheet: c
pred	TRUE
1	1
1	1
0	0
1	1
1	1
1	1
1	1
1	1
1	1
1	1
1	1
1	1
1	1
1	1
1	1
0	0
1	0
0	0
0	0
1	1
1	1
1	1
1	1
1	1
1	1
1	1
1	1
1	1
0	1
1	0
1	1
1	1
1	1
1	1
0	0
1	1
1	1
1	1
1	1
1	1
1	1
1	1
1	1
1	1
1	1
1	1
0	0
1	1
1	1
1	1
0	0
1	1
0	0
1	1
1	1
1	1
1	0
1	1
1	1
1	1
1	1
1	1
0	0
0	0
1	1
0	0
1	1
1	1
1	1
0	0
0	0
1	1
0	0
1	1
0	0
1	1
1	1
1	1
1	1
1	1
1	1
1	0
1	1
0	0
0	0
1	1
1	1
1	1
1	1
1	0
1	1
1	1
0	0
1	1
1	1
1	0
1	1
1	1
1	1
0	0
1	1
1	1
1	1
1	1
1	1
1	1
1	1
1	1
1	1
1	1
1	1
1	0
0	1
0	0
1	1
1	1
1	1
1	1
1	1
1	1
0	0
0	0
1	1
1	1
1	1
1	1
1	1
1	1
1	1
1	1
1	1
0	1
1	1
1	1
1	1
1	1
1	1
1	1
1	1
0	0
1	1
0	0
1	1
0	0
1	1
1	1
1	1
1	1
1	1
1	1
1	0
1	1
1	1
1	1
1	1
1	1
0	1
1	0
1	1
0	0
1	1
0	0
1	1
1	1
1	1
1	1
1	1
1	1
1	1
1	1
1	1
1	0
1	1
1	1
1	1
1	1
1	1
1	1
1	1
1	1
1	1
1	1
1	1
0	0
1	1
1	1
1	1
0	0
1	1
1	1
1	1
1	1
1	1
1	1
1	1
1	0
0	0
0	1
1	1
0	0
1	1
1	1
1	1
1	1
1	0
1	1
1	1
1	1
1	1
1	1
1	1
1	1
1	1
1	0
1	1
1	1
1	1
1	1
1	1
1	1
1	1
1	1
1	1
1	1
1	0
1	1
1	1
1	1
0	1
1	1
1	1
1	0
0	0
1	0
1	1
0	0
1	1
1	1
1	1
1	1
1	1
1	1
0	1
1	1
0	0
1	1
1	1
1	1
1	1
0	0
1	1
1	0
1	1
1	1
0	1
1	1
0	0
1	1
1	1
1	1
0	0
1	1
1	1
1	1
1	1
1	1
0	0
0	0
0	0
1	1
1	1
1	1
1	1
1	1
1	1
1	0
1	1
1	0
1	1
1	1
1	1
0	0
1	1
1	1
1	1
1	1
0	0
1	1
1	1
1	1
1	1
0	0
1	1
1	1
1	1
1	1
1	1
1	1
1	0
1	1
1	1
0	1
1	1
1	0
1	1
1	0
0	1
1	1
0	1
1	1
1	1
1	1
1	1
1	1
1	1
1	1
1	0
1	1
1	1
1	0
1	0
1	0
1	1
0	0
1	1
1	1
1	1
1	1
1	1
1	0
1	1
0	0
1	1
1	1
1	1
1	1
1	1
1	0
1	1
0	1
1	1
1	1
0	1
1	1
1	1
1	1
1	1
0	0
1	1
1	0
1	1
1	1
1	1
1	1
0	1
0	0
1	1
1	0
1	1
1	1
0	0
1	1
0	0
1	1
1	1
1	1
1	1
0	1
0	0
1	1
1	1
1	1
0	1
0	0
1	1
1	1
1	1
1	1
1	1
1	1
0	0
0	0
1	1
1	1
1	1
1	1
0	0
1	1
1	0
1	1
1	0
0	0
1	1
1	1
0	0
1	1
1	1
1	1
1	1
1	1
1	1
0	0
1	1
0	1
1	1
1	1
0	0
1	0
1	1
0	0
1	1
1	1
1	1
0	0
1	1
1	1
1	0
1	1
1	1
1	0
1	1
1	1
1	1
1	1
1	1
1	1
1	1
1	1
1	1
1	1
1	1
1	1
1	1
1	1
0	0
1	1
1	1
1	1
1	1
1	1
0	0
1	1
1	1
1	1
1	1
1	1
0	0
1	0
1	1
1	1
1	1
1	0
0	1
1	1
1	1
1	1
1	1
1	1
1	1
1	1
0	0
1	1
0	0
1	1
0	1
1	1
1	1
1	0
0	0
0	1
0	0
1	1
1	1
1	1
1	1
0	0
1	1
1	1
0	0
1	1
0	0
1	0
1	1
0	0
0	0
0	0
0	1
1	1
1	1
1	1
1	1
1	1
1	1
0	1
1	0
1	1
1	1
1	1
0	0
1	1
1	1
1	1
1	1
1	1
1	0
1	1
1	1
1	1
1	1
1	1
0	0
0	0
0	0
0	0
1	1
1	1
1	1
1	1
1	1
1	1
1	1
1	1
0	0
1	0
0	0
1	1
1	1
1	1
1	1
0	0
1	1
0	0
1	1
1	1
1	1
1	1
1	1
1	1
1	1
1	1
1	1
1	1
1	1
1	1
1	1
0	0
1	0
1	1
0	0
0	0
0	0
1	1
1	1
1	0
1	1
1	0
1	0
1	1
1	1
0	1
1	1
1	1
0	0
1	1
1	1
1	0
1	1
0	0
1	1
1	1
1	0
1	1
1	1
1	1
1	1
1	1
1	1
1	0
1	1
1	1
0	0
1	1
0	0
1	1
1	1
1	1
1	1
0	0
1	1
0	0
1	1
1	1
1	1
1	0
1	1
1	1
1	0
1	1
1	0
1	1
1	1
1	1
1	1
1	1
1	0
1	1
1	1
1	1
1	1
1	1
1	1
1	1
1	0
0	0
0	0
0	0
0	0
0	0
1	1
1	0
1	0
1	1
1	1
1	0
1	1
1	1
1	1
1	1
1	1
1	1
1	0
1	1
1	1
0	0
1	0
0	0
0	0
1	0
1	1
0	0
1	1
1	1
1	1
1	1
1	1
0	0
1	1
1	1
1	1
1	1
1	1
1	1
0	0
1	1
1	1
1	0
1	1
1	1
1	1
0	0
1	1
1	1
1	1
1	1
0	0
1	1
1	1
1	1
1	1
1	1
0	0
1	1
1	1
0	0
1	1
1	1
0	0
1	1
1	1
0	0
0	0
1	1
1	1
1	1
0	0
1	1
1	1
1	1
1	1
1	1
1	1
1	1
1	0
1	0
0	1
1	1
1	1
1	1
1	1
1	1
1	1
1	1
1	1
1	1
1	1
0	1
1	0
1	1
1	1
1	1
1	1
1	1
1	1
1	1
0	0
1	1
1	1
1	1
1	1
0	0
1	1
0	0
0	0
1	1
1	1
0	1
1	1
1	1
1	1
0	0
1	1
1	1
0	0
1	1
0	0
1	1
0	0
1	1
1	1
1	1
1	1
1	1
0	0
1	1
1	1
1	0
1	1
1	1
0	0
1	1
0	0
1	1
1	1
1	1
1	1
1	1
1	1
1	1
1	1
0	0
1	1
1	1
0	1
1	0
1	1
1	1
1	0
1	1
1	1
1	1
1	1
1	1
1	1
1	1
0	0
0	1
1	1
1	1
1	1
1	1
1	1
0	0
1	1
1	1
1	1
1	1
1	0
0	0
1	1
1	1
1	1
1	1
1	1
1	1
1	1
1	1
1	1
1	1
1	1
1	1
1	1
1	1
1	1
1	1
1	0
1	0
1	1
1	1
1	1
1	1
1	1
1	1
1	1
1	1
0	0
1	1
1	1
1	1
1	1
1	1
1	1
1	1
1	1
0	0
1	1
1	1
1	1
1	1
1	1
1	1
1	1
1	1
1	1
1	1
0	0
0	0
1	1
1	1
0	0
0	0
1	1
0	1
1	1
1	1
1	1
1	1
1	1
1	1
1	1
1	1
1	1
1	1
1	1
1	1
1	1
1	1
1	1
1	1
1	1
1	1
0	1
1	1
0	0
1	1
1	1
1	1
1	1
1	1
0	0
1	1
0	0
1	0
1	1
0	1
1	1
1	1
0	0
1	1
0	1
1	1
1	1
0	0
1	1
1	1
1	1
1	1
1	1
1	1
1	1
1	1
1	1
1	1
1	1
1	1
0	0
1	1
1	1
0	0
1	1
0	0
1	1
1	1
1	1
1	1
1	1
0	0
1	1
1	1
1	1
1	1
0	1
1	1
1	1
1	1
1	0
1	1
1	1
1	1
0	0
0	1
1	1
1	1
1	0
1	1
1	0
1	1
1	1
1	1
0	0
1	1
1	1
1	1
1	1
1	1
1	1
1	1
1	0
1	0
1	1
1	1
0	1
1	1
0	1
1	0
1	1
1	1
1	0
1	1
1	1
1	1
0	0
1	1
1	1
1	1
0	1
1	1
1	1
0	0
0	0
0	0
1	1
1	1
1	1
0	0
1	1
0	1
1	1
1	1
0	0
1	1
0	0
0	1
1	1
1	1
1	1
1	1
1	1
1	1
1	1
1	1
1	1
0	1
1	1
1	1
1	1
1	1
0	0
0	0
1	1
1	1
1	0
1	1
1	1
1	1
1	1
1	1
1	1
1	1
1	1
1	1
0	0
1	1
1	1
1	0
0	0
1	1
0	0
1	1
1	1
1	1
1	1
1	1
1	1
0	0
1	1
1	1
1	1
1	1
1	0
0	0
1	1
1	1
1	1
1	1
0	0
1	1
1	1
1	1
1	1
1	1
0	0
1	1
0	1
1	1
1	1
1	1
1	1
1	1
1	1
1	1
1	0
1	1
1	1
1	1
1	1
1	1
0	1
1	1
0	1
0	0
0	0
1	1
1	1
1	1
1	1
1	1
0	0
1	1
1	1
0	0
0	1
0	1
1	1
0	0
1	1
1	1
1	1
1	1
1	1
1	1
1	1
1	1
1	1
1	0
1	1
1	1
1	1
1	1
0	0
0	0
1	1
0	1
1	1
1	1
1	1
1	1
0	0
1	1
1	1
1	0
1	1
1	1
1	1
1	1
1	1
1	1
1	0
1	1
1	1
1	0
1	1
1	1
1	1
0	1
1	1
1	1
1	1
1	1
0	0
1	1

## Sheet: d
gt	pre
1	1
1	1
1	1
1	1
1	0.999977
1	0.959168
1	1
1	1
1	1
1	1
1	1
1	1
1	0.999999
1	0.997546
1	0.999998
1	0.999987
0	0.118466
1	0.999999
1	1
1	0.999999
1	1
1	1
1	0.999998
1	0.999977
1	0.999998
0	4.0634e-05
1	0.999997
0	0.0186249
1	0.999989
0	0.0665633
0	0.306471
1	0.999999
1	0.999988
1	0.999996
1	1
1	0.99934
1	0.999999
1	0.999794
1	0.99998
1	0.999947
1	0.999887
1	0.999927
1	0.978697
1	1
1	1
1	0.998749
0	0.0755223
1	1
1	0.999999
1	0.999999
1	0.999995
1	1
1	0.999998
1	1
1	0.999999
1	0.999999
1	1
1	0.999994
1	0.999467
1	0.991339
0	0.348405
1	0.999999
1	1
1	1
1	1
1	1
1	1
1	1
1	0.999999
1	0.999628
1	0.989677
1	1
1	1
1	1
1	1
1	1
1	1
1	0.999988
1	0.99995
1	0.999499
1	0.999998
1	0.999995
1	1
1	1
1	1
1	0.370565
1	0.415849
0	0.0373566
1	0.999995
1	0.999547
1	1
1	1
0	0.0050746
1	0.999999
1	0.999998
1	1
1	0.999989
1	0.999953
1	0.295572
1	0.999998
1	0.999999
1	1
1	0.995309
1	0.622274
0	0.811532
1	1
1	0.999999
1	0.999179
1	1
1	0.999994
1	1
0	0.000813835
1	1
1	0.997332
1	0.999704
1	0.999998
1	0.999994
1	0.999929
1	1
1	0.999986
1	0.99998
1	1
1	1
0	0.0308662
1	0.999987
1	1
1	1
1	1
1	0.999998
1	0.999998
1	1
1	0.999985
1	1
1	0.99997
1	1
1	1
1	0.999996
1	0.999929
1	0.999998
1	0.999997
1	1
1	1
1	0.993495
1	0.999999
1	0.999999
1	1
0	0.0250468
1	0.999999
1	0.999992
1	0.999996
0	0.00791455
1	1
1	0.999997
1	0.999999
1	0.999998
1	0.730424
1	1
1	1
1	0.999994
1	1
1	1
1	0.80173
1	1
1	1
1	1
1	1
1	0.999997
1	1
1	1
1	0.999634
1	0.999999
1	1
0	0.225633
1	1
1	1
1	0.999999
1	0.999971
1	0.999999
1	1
1	0.999998
1	0.998391
1	0.999997
1	1
1	0.999942
1	0.801716
1	1
1	0.999998
1	1
1	0.999999
0	0.0107074
1	0.999998
1	0.999999
1	1
0	0.0335302
1	0.999999
1	0.999998
1	0.999997
1	1
1	0.0700335
1	0.999106
1	0.999111
1	0.999771
1	0.999997
1	0.999983
0	0.000530866
1	1
1	0.999143
0	0.000360816
0	0.824029
1	0.999071
1	0.790808
1	0.990832
1	1
1	0.996784
1	0.999979
1	0.99994
1	1
1	0.999998
1	0.999989
1	0.999999
1	0.996494
1	1
1	1
1	1
0	4.09251e-05
1	1
1	1
1	0.999998
1	0.999987
1	1
1	0.999993
1	0.996715
1	0.999992
1	1
1	1
1	0.999998
0	0.00104664
1	1
1	0.99971
1	0.999999
1	1
1	1
1	1
1	1
1	1
0	0.0562398
1	0.999995
1	0.999999
0	0.00271626
1	0.99973
1	1
0	0.567229
1	1
1	0.999999
1	0.999982
1	0.999979
1	1
0	0.289272
1	1
1	1
1	0.999999
1	1
0	0.0215637
1	0.99862
1	1
1	0.999996
1	1
1	1
1	0.999997
1	1
1	0.997488
1	1
1	1
1	1
1	1
0	0.165987
1	0.999381
1	1
1	1
1	0.999993
1	1
1	1
1	0.999998
1	1
1	1
1	0.99785
1	1
1	0.999997
1	0.99998
1	1
1	0.999998
1	1
1	0.999999
1	0.999999
1	0.999974
1	1
1	0.999979
1	0.999822
1	0.988439
1	0.999973
1	1
0	0.353536
1	1
1	0.993372
1	0.999915
1	0.999298
1	0.999988
1	0.999999
1	1
1	1
1	1
1	1
1	0.999993
1	0.999994
1	1
1	1
1	0.409869
1	1
0	0.124573
1	1
1	1
0	0.210579
1	0.999937
1	0.99993
1	1
1	0.0384069
1	0.99993
1	1
1	0.999997
1	0.964496
1	0.999984
1	1
1	1
1	0.999997
1	1
1	0.999997
1	1
1	1
1	1
1	1
1	0.965669
1	0.450402
1	1
1	0.999988
0	0.973047
1	0.999996
1	1
0	0.443358
1	0.999999
1	0.997982
1	1
1	1
1	0.999995
1	0.999991
1	0.999999
1	1
1	0.396631
1	1
0	0.525808
1	1
1	0.999206
1	1
1	0.999999
1	0.999993
0	0.170513
1	1
1	0.999999
1	0.999648
1	0.999999
1	1
1	0.999995
1	0.999966
1	0.999998
1	1
0	0.808428
0	0.903474
1	1
1	0.999982
1	0.999248
1	0.9956
1	0.999998
1	1
1	1
1	0.999987
0	0.506324
1	0.999986
1	0.999999
1	0.88028
1	0.999412
1	0.999959
1	1
1	1
1	0.996975
1	0.999906
1	1
0	0.00385397
1	1
1	1
1	0.999995
1	0.997237
1	0.999998
1	0.999967
1	0.999987
1	0.999999
1	1
0	0.00176539
1	0.999726
1	1
1	1
1	0.999999
1	1
0	0.00882056
1	0.999997
1	0.99891
1	0.933936
0	0.170513
1	0.737908
1	1
1	0.999998
1	0.58481
1	1
1	1
1	1
0	0.992158
1	0.999997
1	0.997688
1	0.999332
1	1
1	1
1	1
1	0.999995
1	0.999997
1	0.999984
0	0.0028609
1	1
1	0.88381
1	0.999991
1	0.999999
1	0.999995
1	0.999998
1	0.999999
1	0.999999
1	1
1	1
1	0.999999
1	0.999932
1	1
1	1
1	1
1	0.463176
1	1
1	0.983815
1	1
1	1
1	0.999996
1	0.998111
1	1
1	0.999742
1	1
1	1
1	0.999856
1	1
1	0.999999
1	1
1	1
1	1
1	1
1	0.999996
1	0.999775
1	0.999744
1	0.999999
1	0.999993
1	0.999893
1	0.999998
1	0.999991
1	0.999998
1	0.766194
1	0.957469
0	0.0126027
1	0.999912
1	0.882358
1	0.999994
1	0.999992
1	0.999971
0	0.00185101
1	0.999999
1	0.999845
1	0.999996
1	0.999997
1	1
1	1
1	0.999987
1	0.999999
1	0.99998
1	0.999954
0	0.00693055
1	1
1	0.999917
1	1
1	0.999997
1	1
1	0.998635
1	1
1	0.994511
1	0.999757
1	0.999999
1	1
1	1
1	0.999996
1	1
1	0.999955
1	0.99963
1	0.999996
1	0.999998
1	0.999989
1	1
1	1
1	0.402808
1	0.982647
1	0.999761
1	0.971927
1	1
1	0.999999
1	0.965531
1	0.641746
1	0.999964
0	0.0064539
1	0.99999
1	1
1	0.969586
1	0.999999
1	0.972473
1	0.999809
1	0.999999
1	1
1	0.999999
1	1
1	0.999999
1	1
1	0.999999
1	0.999978
1	1
1	1
1	1
1	1
1	1
1	1
1	0.999997
1	0.999962
1	0.999997
1	0.998486
1	1
1	1
1	0.999998
1	1
1	0.999998
1	1
1	0.520507
1	0.999978
1	1
1	1
1	1
0	0.0111151
1	1
1	0.506438
1	0.999574
1	0.999999
1	0.999977
1	0.999999
1	1
1	0.999479
1	1
0	0.0717315
1	1
1	0.929198
0	0.00309483
1	1
1	0.999414
1	1
1	1
1	1
1	0.999999
1	0.999998
1	1
1	1
1	0.999999
1	0.999994
1	0.99973
1	0.700672
1	0.999994
1	1
1	1
1	1
1	1
1	0.999973
1	0.999998
0	0.000764678
1	0.999989
0	0.000431421
1	1
0	0.00097923
1	1
0	0.010813
0	0.228074
1	0.999961
1	1
1	1
0	0.878162
1	1
0	0.177233
1	0.999997
1	1
1	0.997159
1	0.997461
1	0.999904
1	0.999991
1	0.999994
1	0.99964
1	1
1	0.999805
0	0.00947539
1	1
1	0.998152
0	0.000173607
1	1
1	1
1	0.999653
1	0.999938
0	0.000974494
1	0.999998
1	0.999952
1	0.999997
1	0.999997
1	0.999324
1	0.99382
1	0.999998
1	0.961369
1	1
1	0.999997
0	0.000124623
1	1
1	1
1	0.999988
1	0.999999
1	0.999618
1	1
1	0.998142
1	1
1	0.999983
1	0.999944
1	1
1	1
1	0.999439
1	0.999951
0	0.00203321
1	0.999997
1	0.999999
1	1
1	0.99998
1	1
1	0.99998
1	0.999986
1	0.999999
1	0.999998
1	0.999999
1	0.999991
1	1
1	0.999998
1	1
1	1
1	1
1	1
1	0.999995
1	0.967209
1	0.999264
0	0.103581
1	1
1	0.999999
1	0.992406
1	1
1	0.999997
1	0.999938
1	1
1	0.999999
1	0.99992
1	0.999999
0	0.00797273
1	1
1	0.99999
1	0.999987
1	0.99815
1	0.99943
1	0.999999
1	1
1	0.999999
1	0.999999
1	0.999999
0	0.250421
1	0.995893
1	1
1	1
1	0.999998
1	0.999956
1	0.99999
1	1
1	1
1	1
1	1
1	0.999978
1	1
1	1
1	0.99997
1	0.999999
1	0.999955
0	0.00492453
0	0.0170599
1	1
0	0.148456
1	0.901974
1	0.999997
1	1
1	0.999969
0	0.00530968
1	1
1	0.999997
1	1
1	0.999497
0	0.00190373
1	0.999628
1	1
0	0.0914158
1	0.999999
1	0.999999
1	0.999999
1	0.998591
1	1
1	1
0	0.181105
1	0.999044
0	0.795512
1	0.999999
1	0.966441
1	0.999999
1	0.999999
1	1
1	1
1	1
1	1
1	1
1	1
1	0.999999
1	0.999999
1	1
1	0.99999
1	1
1	0.998844
1	0.999998
1	1
0	0.0016048
1	1
1	0.999999
1	0.999998
0	0.034091
0	0.368567
1	1
1	0.999978
1	0.999996
1	0.999993
1	1
1	0.99999
1	0.999855
1	1
1	1
1	0.999892
1	1
1	0.0732129
1	0.999999
1	0.998707
1	0.999994
1	0.999995
1	0.999882
1	1
1	1
1	0.999858
0	0.0299948
0	0.999366
1	1
1	1
0	0.00358035
1	1
0	0.100148
1	1
1	0.999999
1	0.999999
1	0.999997
1	1
1	0.996245
1	0.997512
1	0.999997
1	1
1	1
1	1
1	0.999997
1	0.999999
1	0.999982
1	0.999997
1	0.999999
1	1
1	0.999997
1	1
1	0.999992
1	1
1	0.999994
1	0.999997
1	1
1	0.999984
1	0.999918
1	0.999985
1	0.999996
1	1
1	1
1	0.999948
1	0.999935
1	1
1	0.999999
1	1
1	1
1	1
1	1
1	0.999583
1	1
1	0.999995
1	0.999884
1	0.670664
1	0.999998
1	0.999998
1	1
0	0.999993
1	0.999995
1	0.999998
1	1
1	1
1	1
1	1
1	1
1	0.00188597
1	0.999935
1	0.999998
0	0.928714
1	0.980738
1	0.999699
1	0.999996
1	0.999611
1	0.999994
0	0.0122594
1	1
1	0.996268
1	1
1	0.195926
1	0.999806
1	0.999958
1	1
1	1
1	0.999999
1	1
1	0.999999
1	1
1	0.998681
1	1
1	1
0	0.00739472
0	0.00376923
1	1
1	0.99998
1	1
1	0.999999
1	1
0	0.000509532
1	1
1	0.999995
1	1
1	1
1	0.999998
1	0.99993
1	0.999999
1	1
1	0.999996
1	0.999998
0	0.0080337
1	0.953885
1	1
0	0.378112
1	0.999999
1	0.999989
1	1
1	0.999926
1	0.999927
1	0.999968
1	0.805544
1	0.999996
1	0.999999
1	0.999948
1	1
0	0.00126967
1	1
1	1
0	0.379993
0	0.108898
1	1
1	0.999788
1	1
1	1
1	1
1	1
1	0.999985
0	0.00594777
1	1
1	0.999999
0	0.0170599
0	0.000449111
1	1
0	0.0084258
1	0.999982
1	0.999999
1	0.999993
1	1
1	0.999999
1	0.970569
1	0.997945
1	0.999999
1	0.999998
1	0.999976
1	1
0	0.958033
1	1
1	0.601956
1	0.999998
1	0.999998
1	1
1	0.999662
1	1
1	1
1	1
1	0.999997
1	0.999982
1	0.999982
1	0.999833
0	0.999963
1	1
1	1
1	0.999999
1	0.999996
1	0.999991
1	0.99957
1	1
1	0.999875
1	0.999999
1	0.999994
1	1
1	0.76301
1	1
1	0.999932
1	0.982486
1	1
1	0.999917
1	0.999998
1	1
1	0.999964
1	1
1	0.999999
1	0.99999
1	1
1	0.999997
1	1
1	0.999995
1	1
1	0.999958
1	0.999995
1	0.999521
1	1
1	0.999999
1	0.999998
1	1
1	0.999999
1	1
1	0.999745
1	0.998956
1	1
1	1
1	0.999993
1	0.999846
1	0.999996
1	0.999997
1	0.999731
1	1
1	0.999999
1	0.999938
1	1
1	0.999999
1	1
1	1
1	0.99999
1	0.999995
1	0.934598
1	0.999992
1	0.285433
1	1
1	0.999999
1	0.999942
1	0.999999
1	1
1	1
1	0.999967
1	0.997873
1	0.330658
1	1
0	0.0053902
1	0.999934
1	0.948434
1	1
0	0.0592361
1	1
1	1
1	0.999999
0	0.134279
1	1
1	1
1	0.999926
1	1
1	0.999878
0	0.00104283
1	0.999619
1	1
1	1
1	1
1	0.993544
1	0.999999
1	0.999997
1	0.999999
1	1
1	0.997611
0	0.504187
1	0.999997
1	0.999988
1	1
1	0.999982
1	1
0	0.0311222
1	1
1	0.999999
0	0.174852
1	0.999322
1	0.999999
1	0.999992
1	1
0	0.00364769
1	0.980376
1	0.998819
1	0.999976
1	0.999995
1	0.999999
1	0.999996
1	0.999993
1	0.999999
0	0.343107
1	0.701805
1	1
1	1
1	0.999999
1	1
1	0.999998
1	0.999998
1	0.999986
1	0.999992
1	1
1	0.999988
1	0.867093
1	0.999999
1	1
1	0.999912
1	1
1	1
1	0.998429
0	0.127478
1	0.542537
1	1
1	0.999997
1	1
1	0.99999
1	0.999992
1	0.999998
0	0.00228481
1	1
0	0.740834
1	0.999999
1	1
1	0.999966
0	0.164989
1	1
1	0.999317
1	0.999999
1	1
1	0.999991
1	0.995565
1	0.999999
1	0.997803
1	0.999952
1	0.999994
1	1
1	0.999949
1	0.999891
1	1
1	0.999997
0	0.201478
1	0.999974
1	1
1	1
1	0.999939
1	0.999992
1	1
1	0.99999
1	0.999997
1	1
1	0.99994
1	1
1	0.999973
1	1
1	0.999945
0	0.828622
1	0.999939
1	0.999999
1	1
1	0.999998
1	1
0	0.0267439
1	1
1	0.999997
1	0.999997
1	0.999975
1	0.999999
1	0.999999
1	0.16935
1	1
1	0.999983
1	0.99967
1	0.999905
1	0.999997
1	0.999999
1	0.999937
1	0.999997
1	1
1	0.999996
1	0.999978
1	0.999999
1	1
1	0.99995
1	0.999998
1	1
1	0.878162
1	1
0	0.204726
1	0.996823
1	1
1	0.999948
1	1
1	0.999997
1	1
1	1
1	1
1	0.999999
1	0.999996
1	0.961512
1	0.999994
1	1
1	0.999999
1	0.999738
1	0.999998
1	0.999997
1	0.999998
1	1
1	0.999972
1	1
1	0.999999
1	0.999999
1	0.99997
1	0.999986
1	0.999501
1	0.99999
1	0.999999
1	0.999987
1	0.988919
1	1
1	1
1	0.990624
1	0.999869
1	0.999998
1	0.999997
1	1
1	0.84017
1	0.999982
1	1
1	1
0	0.0172464
1	1
1	0.999999
1	0.999986
1	1
1	0.999944
1	0.999347
1	0.999999
1	0.999927
1	0.999979
1	0.985718
1	1
1	0.998791
1	0.994046
1	0.999823
0	0.238897
0	0.274118
1	0.998081
1	0.999212
1	1
1	0.999998
1	1
1	1
1	0.999998
1	0.999997
1	1
1	0.999989
1	0.999999
1	1
1	0.999998
1	1
1	0.999998
1	1
1	0.999998
1	1
1	0.99995
1	0.999997
1	0.999849
1	0.999997
1	1
1	0.99999
1	0.999999
1	0.999991
1	0.999799
0	0.00816306
1	0.999977
1	1
1	0.999572
1	0.999991
1	0.999541
1	1
1	1
1	0.999728
1	0.999691
0	0.198587
1	0.999968
1	1
0	0.166155
1	0.999997
1	1
1	0.999855
0	0.00569643
1	1
1	0.99997
1	0.99999
1	1
1	0.999991
1	0.999998
1	0.999999
0	0.999751
1	0.999956
1	1
1	0.999998
1	1
1	1
0	0.0101004
0	0.00996363
0	0.00419483
1	0.999537
1	1
1	1
1	0.999998
1	1
1	0.999998
1	1
1	0.997867
1	1
1	1
1	1
1	1
1	0.999997
1	0.999925
1	0.999999
1	1
1	1
1	1
1	0.999998
0	0.0436704
1	0.999647
1	0.999999
1	0.999991
1	0.999998
1	1
1	1
1	1
1	0.999803
1	1
1	1
1	0.999999
1	0.999984
1	1
1	1
1	0.999997
1	0.999999
1	1
0	0.382123
1	1
1	0.999748
1	0.999996
1	1
1	0.999996
1	0.991443
1	0.999988
1	0.999998
1	0.999998
1	0.999934
1	0.999993
1	1
0	0.00109136
1	1
1	1

## Sheet: e
gt	pre
0	0.00134143
1	1
0	0.000620289
1	1
1	1
1	1
1	0.999977
0	0.00634901
1	0.959168
1	1
1	1
1	1
1	1
1	1
1	1
0	0.968662
0	0.994954
1	0.999999
0	0.950093
0	0.44916
1	0.997546
1	0.999998
1	0.999987
1	0.999999
0	0.00331074
1	1
1	0.999999
1	1
0	0.0235251
1	1
1	0.999998
1	0.999977
0	0.233911
1	0.999998
0	0.125118
1	0.999997
0	0.984179
0	0.551086
0	0.043122
0	2.35053e-05
1	0.999989
0	0.84316
0	0.0831245
1	0.999999
1	0.999988
1	0.999996
1	1
1	0.99934
0	0.755987
1	0.999999
1	0.999794
1	0.99998
1	0.999947
0	0.706379
0	0.246735
1	0.999887
1	0.999927
1	0.978697
1	1
1	1
1	0.998749
0	0.452891
1	1
0	0.977078
1	0.999999
1	0.999999
0	0.166272
0	0.337351
1	0.999995
0	0.978931
0	0.927143
0	0.618403
1	1
1	0.999998
1	1
1	0.999999
1	0.999999
1	1
1	0.999994
0	0.0120023
0	0.817922
1	0.999467
0	0.0384383
0	0.999842
1	0.991339
0	0.123279
1	0.999999
1	1
1	1
0	0.00113616
1	1
1	1
0	0.734334
1	1
0	0.981194
1	1
1	0.999999
0	0.323365
1	0.999628
0	0.0757158
1	0.989677
1	1
0	0.0907751
1	1
0	0.000292808
1	1
0	0.992457
0	0.00116566
0	0.643626
1	1
1	1
1	1
1	0.999988
1	0.99995
0	0.996698
1	0.999499
1	0.999998
1	0.999995
1	1
1	1
1	1
0	0.764352
0	0.177238
1	0.370565
0	0.927461
1	0.415849
1	0.999995
1	0.999547
0	0.420172
1	1
0	0.0932494
0	0.85454
1	1
0	0.964932
1	0.999999
0	0.00986644
1	0.999998
0	0.00172666
1	1
1	0.999989
0	0.256777
1	0.999953
1	0.295572
0	0.0280888
1	0.999998
0	0.609224
0	0.906914
1	0.999999
1	1
1	0.995309
1	0.622274
1	1
0	0.00276611
1	0.999999
1	0.999179
1	1
1	0.999994
0	0.753417
0	0.000475567
1	1
0	0.0440895
0	0.999965
1	1
1	0.997332
1	0.999704
1	0.999998
0	0.126988
1	0.999994
0	0.238423
1	0.999929
0	0.183232
1	1
1	0.999986
1	0.99998
0	0.3291
1	1
1	1
0	0.0126335
0	0.0368272
0	0.268578
1	0.999987
0	0.147881
1	1
1	1
1	1
1	0.999998
0	0.167537
1	0.999998
1	1
0	0.0229184
0	0.760887
1	0.999985
0	0.0231128
1	1
1	0.99997
1	1
1	1
0	0.591168
0	0.00603621
0	0.00197332
1	0.999996
0	0.485893
0	0.997263
0	0.00022414
1	0.999929
1	0.999998
1	0.999997
0	0.370045
0	0.208241
0	0.000226069
1	1
0	0.425514
0	0.897597
1	1
1	0.993495
1	0.999999
1	0.999999
0	0.967901
1	1
0	0.961342
1	0.999999
1	0.999992
0	0.00234631
1	0.999996
1	1
0	0.0173395
1	0.999997
1	0.999999
0	0.999334
1	0.999998
1	0.730424
1	1
1	1
0	0.994058
0	0.999673
0	0.066012
1	0.999994
0	0.824803
0	0.699384
1	1
0	0.927899
1	1
1	0.80173
0	0.281258
1	1
1	1
1	1
1	1
1	0.999997
0	0.966435
0	0.291046
0	0.965592
0	0.258588
1	1
1	1
0	0.0155968
0	0.313481
0	0.0526329
1	0.999634
1	0.999999
1	1
1	1
1	1
1	0.999999
0	0.990072
1	0.999971
1	0.999999
0	0.000126089
0	0.0438034
1	1
0	0.999903
1	0.999998
0	0.48223
1	0.998391
1	0.999997
0	0.00241786
0	0.641524
1	1
1	0.999942
1	0.801716
0	0.22582
0	0.000528868
1	1
1	0.999998
1	1
1	0.999999
0	0.460676
0	0.391012
1	0.999998
1	0.999999
0	0.990503
1	1
0	0.00176153
1	0.999999
1	0.999998
1	0.999997
1	1
1	0.0700335
1	0.999106
1	0.999111
1	0.999771
0	0.00238292
0	0.0016184
1	0.999997
1	0.999983
1	1
1	0.999143
1	0.999071
1	0.790808
1	0.990832
1	1
1	0.996784
1	0.999979
1	0.99994
1	1
1	0.999998
1	0.999989
0	0.500535
1	0.999999
1	0.996494
1	1
0	0.00017947
1	1
1	1
1	1
1	1
0	0.021119
1	0.999998
1	0.999987
1	1
1	0.999993
1	0.996715
0	0.76252
0	0.577689
1	0.999992
1	1
1	1
1	0.999998
1	1
1	0.99971
1	0.999999
0	0.991087
1	1
0	0.003424
1	1
0	0.998554
1	1
1	1
1	1
0	0.460289
1	0.999995
1	0.999999
0	0.0293392
1	0.99973
1	1
0	0.914129
0	0.01167
1	1
0	0.40881
1	0.999999
1	0.999982
1	0.999979
1	1
0	0.0602291
1	1
1	1
0	0.633274
0	0.998099
1	0.999999
1	1
0	0.0617166
0	0.00194436
0	0.995407
0	0.664878
1	0.99862
1	1
0	0.868308
0	0.997556
0	0.00080552
1	0.999996
1	1
1	1
1	0.999997
1	1
1	0.997488
1	1
0	0.960609
1	1
1	1
1	1
0	0.00011676
1	0.999381
1	1
0	0.0311757
0	0.0109432
1	1
0	0.809846
1	0.999993
1	1
1	1
0	0.00182282
1	0.999998
1	1
0	0.517232
0	0.00597241
0	0.00136852
1	1
1	0.99785
1	1
1	0.999997
1	0.99998
1	1
1	0.999998
1	1
1	0.999999
1	0.999999
1	0.999974
1	1
1	0.999979
1	0.999822
1	0.988439
1	0.999973
0	0.00061684
1	1
1	1
1	0.993372
0	0.178125
1	0.999915
1	0.999298
1	0.999988
1	0.999999
1	1
1	1
1	1
1	1
1	0.999993
1	0.999994
0	0.19681
1	1
1	1
1	0.409869
0	0.0194854
0	0.456348
1	1
0	0.0117367
0	0.998156
1	1
1	1
0	0.684697
1	0.999937
1	0.99993
0	0.677004
1	1
0	0.99961
1	0.0384069
1	0.99993
1	1
1	0.999997
1	0.964496
1	0.999984
1	1
1	1
1	0.999997
0	0.847011
0	0.00917868
1	1
1	0.999997
0	0.999757
1	1
1	1
1	1
1	1
1	0.965669
1	0.450402
1	1
1	0.999988
1	0.999996
0	0.0083713
1	1
0	0.302338
1	0.999999
1	0.997982
1	1
1	1
1	0.999995
0	0.003424
1	0.999991
1	0.999999
1	1
1	0.396631
1	1
0	0.19643
1	1
1	0.999206
1	1
1	0.999999
0	0.448683
1	0.999993
1	1
1	0.999999
1	0.999648
0	0.251136
1	0.999999
0	0.00047759
1	1
1	0.999995
1	0.999966
0	2.27893e-06
0	0.72559
1	0.999998
1	1
1	1
0	0.999943
1	0.999982
0	0.286731
1	0.999248
0	0.992454
1	0.9956
1	0.999998
0	0.00259028
1	1
1	1
0	0.00621849
1	0.999987
0	0.000217529
0	0.127476
1	0.999986
1	0.999999
1	0.88028
1	0.999412
1	0.999959
1	1
1	1
1	0.996975
0	0.00465645
1	0.999906
1	1
0	0.0197385
0	0.0110744
0	0.00177797
1	1
1	1
1	0.999995
1	0.997237
0	0.114695
0	0.101806
1	0.999998
1	0.999967
1	0.999987
0	0.00887968
1	0.999999
0	0.022994
1	1
0	0.0379367
0	0.000541808
0	0.906378
0	0.942577
1	0.999726
1	1
1	1
1	0.999999
1	1
1	0.999997
1	0.99891
1	0.933936
0	0.000875464
1	0.737908
1	1
1	0.999998
0	0.153222
0	0.981478
1	0.58481
1	1
1	1
0	0.816275
0	0.351695
0	0.116162
0	0.00810921
1	1
1	0.999997
0	0.812408
0	0.427733
1	0.997688
0	0.0411855
1	0.999332
0	0.0411987
1	1
1	1
1	1
1	0.999995
0	0.303401
0	0.185944
1	0.999997
1	0.999984
1	1
1	0.88381
1	0.999991
1	0.999999
0	0.318064
1	0.999995
1	0.999998
1	0.999999
1	0.999999
1	1
0	0.0789187
1	1
1	0.999999
1	0.999932
0	0.0665291
1	1
1	1
0	0.617716
1	1
1	0.463176
1	1
0	0.0490709
0	0.394704
1	0.983815
1	1
1	1
1	0.999996
1	0.998111
0	0.0124217
1	1
1	0.999742
0	0.823618
0	0.342654
0	0.952604
0	0.271823
1	1
1	1
1	0.999856
0	0.998658
1	1
1	0.999999
1	1
0	0.028828
1	1
0	0.701547
1	1
0	0.713853
1	1
1	0.999996
1	0.999775
0	0.0138
0	0.0242795
1	0.999744
1	0.999999
0	0.473664
1	0.999993
1	0.999893
1	0.999998
1	0.999991
1	0.999998
1	0.766194
1	0.957469
0	0.337793
1	0.999912
1	0.882358
1	0.999994
1	0.999992
1	0.999971
1	0.999999
1	0.999845
1	0.999996
1	0.999997
1	1
1	1
1	0.999987
1	0.999999
1	0.99998
1	0.999954
0	0.0524643
1	1
0	0.679658
0	0.402872
1	0.999917
1	1
1	0.999997
1	1
0	0.556068
1	0.998635
1	1
1	0.994511
1	0.999757
1	0.999999
1	1
0	0.295928
1	1
1	0.999996
0	0.000265524
1	1
0	0.49419
1	0.999955
1	0.99963
1	0.999996
1	0.999998
1	0.999989
1	1
0	0.822571
0	0.0319018
1	1
1	0.402808
0	0.344154
1	0.982647
1	0.999761
1	0.971927
1	1
1	0.999999
0	0.408317
1	0.965531
1	0.641746
1	0.999964
0	0.903659
1	0.99999
1	1
1	0.969586
1	0.999999
1	0.972473
1	0.999809
0	0.973207
0	0.298539
1	0.999999
1	1
1	0.999999
1	1
0	0.112474
0	0.987512
1	0.999999
1	1
1	0.999999
1	0.999978
1	1
1	1
1	1
1	1
1	1
0	0.993937
0	0.293224
1	1
0	0.240162
1	0.999997
0	0.0237101
0	0.999878
1	0.999962
0	0.156057
1	0.999997
1	0.998486
1	1
1	1
0	0.382296
0	0.00114309
0	0.000404292
0	0.114632
1	0.999998
1	1
1	0.999998
1	1
1	0.520507
1	0.999978
0	0.249193
0	0.00697945
0	0.43302
1	1
1	1
1	1
0	0.635155
0	0.848036
0	0.927243
1	1
1	0.506438
0	0.0128146
0	0.544148
0	0.463718
1	0.999574
1	0.999999
0	0.233135
1	0.999977
1	0.999999
0	0.186109
1	1
1	0.999479
1	1
1	1
1	0.929198
1	1
0	0.0487915
0	0.367173
1	0.999414
1	1
0	0.794439
1	1
1	1
1	0.999999
0	0.997203
1	0.999998
0	0.110245
1	1
0	0.848913
1	1
1	0.999999
1	0.999994
1	0.99973
1	0.700672
1	0.999994
0	0.000261835
1	1
1	1
1	1
1	1
0	0.997842
1	0.999973
0	0.137283
1	0.999998
1	0.999989
0	0.000506383
1	1
0	0.00571124
0	0.109873
1	1
0	0.897583
1	0.999961
0	0.901452
1	1
1	1
0	0.254733
1	1
0	0.323501
0	0.166243
1	0.999997
1	1
1	0.997159
1	0.997461
0	0.652965
0	6.15953e-06
1	0.999904
1	0.999991
1	0.999994
1	0.99964
0	0.230468
1	1
1	0.999805
0	0.448372
0	0.00158658
1	1
0	0.0208655
1	0.998152
0	0.00123751
0	0.048695
1	1
1	1
0	0.0609278
1	0.999653
1	0.999938
0	0.766768
0	0.328129
1	0.999998
1	0.999952
1	0.999997
1	0.999997
1	0.999324
1	0.99382
0	0.599894
1	0.999998
1	0.961369
1	1
1	0.999997
0	0.00445093
0	0.000919721
0	0.411528
1	1
1	1
0	0.0608766
0	0.0106769
0	0.600834
0	0.277788
1	0.999988
1	0.999999
1	0.999618
1	1
1	0.998142
1	1
0	0.400729
0	0.078232
0	0.999324
0	0.384475
1	0.999983
1	0.999944
1	1
1	1
0	0.399855
0	0.996492
1	0.999439
0	0.501178
0	0.914876
1	0.999951
0	0.625646
1	0.999997
1	0.999999
1	1
1	0.99998
1	1
1	0.99998
1	0.999986
1	0.999999
1	0.999998
0	0.848796
0	2.37983e-05
1	0.999999
0	0.22582
1	0.999991
0	0.00359065
0	0.12764
1	1
1	0.999998
0	0.425431
1	1
1	1
1	1
0	0.978607
1	1
1	0.999995
1	0.967209
0	0.0614501
1	0.999264
0	0.00514525
1	1
0	0.00233214
0	0.019652
1	0.999999
1	0.992406
1	1
1	0.999997
1	0.999938
1	1
0	0.997357
1	0.999999
1	0.99992
1	0.999999
0	0.0219976
1	1
0	0.122202
1	0.99999
1	0.999987
1	0.99815
0	0.99654
1	0.99943
1	0.999999
1	1
0	0.208567
1	0.999999
1	0.999999
1	0.999999
0	0.334096
0	0.000901265
1	0.995893
0	0.300794
1	1
0	0.711129
0	0.223683
1	1
0	0.941678
0	0.0395159
1	0.999998
1	0.999956
0	0.213051
1	0.99999
0	0.437904
1	1
1	1
1	1
1	1
0	0.0166596
0	0.166018
0	0.365922
0	0.00737377
1	0.999978
1	1
1	1
0	0.391117
1	0.99997
0	0.121455
0	0.97696
1	0.999999
1	0.999955
0	0.820676
0	0.31249
0	0.252844
1	1
1	0.901974
1	0.999997
1	1
0	0.172028
1	0.999969
0	0.165924
0	0.283048
1	1
1	0.999997
1	1
0	0.867667
1	0.999497
0	0.0029331
0	0.0738315
1	0.999628
1	1
1	0.999999
1	0.999999
1	0.999999
0	0.3146
1	0.998591
1	1
0	0.0821095
1	1
0	0.01809
1	0.999044
1	0.999999
0	0.000425461
1	0.966441
1	0.999999
1	0.999999
1	1
1	1
0	0.258311
1	1
1	1
0	0.00766203
0	0.561102
1	1
1	1
1	0.999999
0	0.999008
1	0.999999
1	1
1	0.99999
0	0.990803
1	1
0	0.11243
1	0.998844
1	0.999998
0	0.718262
1	1
0	0.99625
0	0.0254193
0	0.262507
1	1
0	0.288316
1	0.999999
1	0.999998
1	1
1	0.999978
1	0.999996
0	0.232194
1	0.999993
0	0.951885
0	0.995328
0	0.999579
1	1
1	0.99999
1	0.999855
1	1
0	9.92412e-06
1	1
1	0.999892
1	1
1	0.0732129
0	0.0317004
1	0.999999
1	0.998707
1	0.999994
1	0.999995
1	0.999882
1	1
0	0.999997
0	0.619503
1	1
0	0.978136
1	0.999858
0	0.514226
0	0.111592
0	0.00180178
0	0.955944
1	1
1	1
0	0.000265065
1	1
1	1
0	0.00156843
1	0.999999
1	0.999999
0	0.99995
0	0.00130632
1	0.999997
1	1
1	0.996245
1	0.997512
1	0.999997
1	1
0	0.974172
0	0.999747
0	0.940292
1	1
0	0.598218
0	0.00437646
1	1
1	0.999997
1	0.999999
0	0.605679
1	0.999982
1	0.999997
1	0.999999
0	0.334096
1	1
0	0.980204
1	0.999997
1	1
0	0.999426
1	0.999992
0	0.000772239
1	1
0	0.000273396
0	0.778542
1	0.999994
1	0.999997
0	0.0109778
0	0.794323
1	1
0	0.0177842
0	0.360908
1	0.999984
0	0.654569
0	0.000909948
0	0.999906
1	0.999918
1	0.999985
0	0.0920598
1	0.999996
1	1
1	1
1	0.999948
1	0.999935
1	1
1	0.999999
0	0.051141
0	0.622962
1	1
0	0.632654
0	0.0647105
1	1
1	1
1	1
1	0.999583
1	1
0	0.907436
0	0.941762
0	6.97979e-05
1	0.999995
1	0.999884
1	0.670664
1	0.999998
1	0.999998
1	1
0	0.640704
0	0.00174161
0	0.991747
1	0.999995
0	0.0368356
1	0.999998
1	1
0	0.26728
0	0.0343082
1	1
1	1
0	0.838958
0	0.998158
1	1
1	1
1	0.00188597
1	0.999935
1	0.999998
0	0.00188367
0	0.951687
1	0.980738
1	0.999699
1	0.999996
0	0.08896
1	0.999611
0	0.463347
1	0.999994
1	1
1	0.996268
1	1
1	0.195926
0	0.089456
1	0.999806
0	0.0590339
1	0.999958
1	1
0	0.0112773
1	1
1	0.999999
0	0.353484
0	5.15809e-07
1	1
1	0.999999
1	1
1	0.998681
1	1
0	0.0477566
1	1
0	0.361744
0	5.52079e-05
0	0.990034
1	1
1	0.99998
0	0.0520601
0	0.603567
1	1
1	0.999999
0	0.997945
0	0.0122941
1	1
1	1
1	0.999995
0	0.00773035
1	1
1	1
1	0.999998
1	0.99993
1	0.999999
0	0.957348
1	1
1	0.999996
1	0.999998
1	0.953885
0	0.332197
1	1
1	0.999999
1	0.999989
1	1
0	0.80485
1	0.999926
1	0.999927
1	0.999968
0	0.0161646
1	0.805544
1	0.999996
0	0.0215683
0	0.904481
1	0.999999
1	0.999948
1	1
0	0.161389
1	1
1	1
0	0.135875
1	1
1	0.999788
0	0.632452
1	1
1	1
1	1
0	0.469466
1	1
1	0.999985
1	1
0	0.187394
1	0.999999
0	0.655952
1	1
0	0.999872
0	0.853258
1	0.999982
1	0.999999
1	0.999993
1	1
1	0.999999
1	0.970569
1	0.997945
0	0.996592
1	0.999999
0	0.992261
1	0.999998
1	0.999976
1	1
0	0.620071
0	0.0257863
0	0.00350161
0	0.446392
0	0.867538
0	0.836145
0	0.481013
0	0.999774
1	1
0	0.0315417
1	0.601956
1	0.999998
1	0.999998
1	1
1	0.999662
0	0.000162013
1	1
1	1
1	1
1	0.999997
0	0.42577
0	0.40379
1	0.999982
1	0.999982
1	0.999833
0	2.38947e-07
1	1
0	0.677603
1	1
1	0.999999
0	0.541556
1	0.999996
1	0.999991
1	0.99957
0	0.775025
0	0.0400667
1	1
0	0.0396408
1	0.999875
1	0.999999
0	0.0912903
1	0.999994
1	1
0	0.0124498
1	0.76301
1	1
1	0.999932
1	0.982486
1	1
0	0.0753185
0	0.639529
1	0.999917
1	0.999998
1	1
0	0.247411
0	0.348
1	0.999964
0	0.894987
1	1
0	0.466118
1	0.999999
1	0.99999
1	1
1	0.999997
1	1
1	0.999995
1	1
1	0.999958
0	0.266618
1	0.999995
1	0.999521
1	1
0	0.582065
0	0.441265
1	0.999999
0	0.21867
1	0.999998
0	0.012104
1	1
1	0.999999
1	1
0	0.485459
1	0.999745
0	0.847518
1	0.998956
1	1
1	1
1	0.999993
1	0.999846
0	0.00309234
1	0.999996
0	0.935101
1	0.999997
1	0.999731
1	1
1	0.999999
0	0.00126174
0	0.00313149
1	0.999938
1	1
1	0.999999
0	0.00799854
1	1
1	1
1	0.99999
0	0.847296
0	0.0129448
1	0.999995
0	0.313336
1	0.934598
1	0.999992
1	0.285433
1	1
0	0.96851
1	0.999999
1	0.999942
1	0.999999
0	0.720016
1	1
1	1
1	0.999967
0	0.0100035
0	0.0167718
1	0.997873
1	0.330658
1	1
0	0.0359732
1	0.999934
0	0.997246
1	0.948434
0	0.999125
1	1
0	0.188201
1	1
0	0.817841
0	0.0953573
1	1
0	0.104109
1	0.999999
0	0.254963
0	0.679214
0	0.996854
0	0.0004816
1	1
1	1
0	0.724901
1	0.999926
1	1
1	0.999878
1	0.999619
0	0.755971
1	1
1	1
1	1
1	0.993544
1	0.999999
1	0.999997
0	0.476269
1	0.999999
0	0.949128
0	0.917309
0	0.249161
1	1
1	0.997611
1	0.999997
1	0.999988
1	1
1	0.999982
0	0.843172
1	1
1	1
1	0.999999
0	0.59797
0	0.999968
1	0.999322
1	0.999999
1	0.999992
0	0.884988
1	1
1	0.980376
1	0.998819
1	0.999976
1	0.999995
1	0.999999
0	0.999725
0	0.9962
1	0.999996
0	0.910198
0	0.000860196
1	0.999993
1	0.999999
1	0.701805
1	1
1	1
1	0.999999
1	1
0	0.210704
1	0.999998
0	0.392971
1	0.999998
1	0.999986
1	0.999992
1	1
0	0.0384016
1	0.999988
0	0.228961
0	0.9649
1	0.867093
1	0.999999
1	1
0	0.000534107
0	0.274495
1	0.999912
1	1
1	1
0	0.342922
1	0.998429
0	0.000138809
1	0.542537
1	1
1	0.999997
1	1
1	0.99999
1	0.999992
1	0.999998
0	0.0368817
0	0.0200223
0	0.040024
0	0.00939665
0	0.000316331
0	0.181809
0	0.996245
0	0.995751
0	0.999742
0	0.0050307
1	1
0	0.67289
1	0.999999
0	0.997565
0	0.00708141
0	0.506915
0	0.573221
1	1
0	0.0114533
1	0.999966
1	1
0	0.192988
0	0.563848
0	0.99939
1	0.999317
0	0.34626
1	0.999999
1	1
1	0.999991
1	0.995565
0	0.000771659
1	0.999999
1	0.997803
1	0.999952
1	0.999994
0	0.432408
1	1
0	0.0585883
1	0.999949
1	0.999891
0	0.0264898
0	0.023973
0	0.999712
1	1
0	0.102826
1	0.999997
0	0.338462
1	0.999974
1	1
0	0.643876
0	0.0140898
0	0.987789
0	0.958562
0	0.998835
0	0.67289
1	1
0	0.491027
1	0.999939
0	0.00070994
1	0.999992
1	1
1	0.99999
1	0.999997
1	1
1	0.99994
1	1
0	0.334948
1	0.999973
1	1
0	0.953384
1	0.999945
1	0.999939
1	0.999999
1	1
1	0.999998
1	1
1	1
1	0.999997
1	0.999997
0	0.946283
1	0.999975
1	0.999999
1	0.999999
0	0.999714
1	0.16935
0	0.0736368
0	0.263904
1	1
0	0.948345
1	0.999983
1	0.99967
1	0.999905
0	5.6478e-05
0	0.913902
0	0.585192
0	0.690417
0	1.1263e-05
1	0.999997
1	0.999999
0	0.943677
1	0.999937
0	0.000131755
0	0.0199401
0	0.000277885
0	0.488711
1	0.999997
1	1
0	0.352876
0	0.255214
0	0.815322
1	0.999996
1	0.999978
1	0.999999
1	1
1	0.99995
1	0.999998
0	0.000306003
1	1
1	0.878162
1	1
0	0.805492
1	0.996823
1	1
1	0.999948
1	1
1	0.999997
0	0.858091
0	0.000202884
1	1
1	1
1	1
0	0.0928479
1	0.999999
1	0.999996
0	0.979959
1	0.961512
1	0.999994
0	0.41402
1	1
0	0.0235368
0	0.999996
1	0.999999
1	0.999738
1	0.999998
1	0.999997
1	0.999998
1	1
1	0.999972
1	1
1	0.999999
0	0.0146841
0	0.71001
0	0.985362
1	0.999999
0	0.0206887
1	0.99997
1	0.999986
1	0.999501
1	0.99999
1	0.999999
0	0.700365
0	0.987603
0	0.938639
1	0.999987
1	0.988919
1	1
1	1
1	0.990624
1	0.999869
1	0.999998
1	0.999997
1	1
0	0.999186
1	0.84017
1	0.999982
0	0.701019
1	1
1	1
1	1
1	0.999999
1	0.999986
1	1
1	0.999944
1	0.999347
1	0.999999
1	0.999927
0	0.0846157
1	0.999979
1	0.985718
0	0.0382217
0	0.942577
1	1
1	0.998791
1	0.994046
0	0.945404
1	0.999823
0	0.0347545
1	0.998081
1	0.999212
1	1
0	0.00227629
1	0.999998
1	1
0	0.994725
1	1
0	0.999988
0	0.384336
1	0.999998
1	0.999997
1	1
0	0.184081
0	0.673607
0	9.02164e-05
0	0.000206583
1	0.999989
1	0.999999
1	1
1	0.999998
1	1
0	0.00280976
1	0.999998
1	1
0	0.0122571
1	0.999998
0	0.00262911
0	0.953394
1	1
1	0.99995
1	0.999997
0	0.894208
1	0.999849
1	0.999997
0	0.00286495
0	0.962951
0	0.253485
1	1
1	0.99999
1	0.999999
1	0.999991
1	0.999799
1	0.999977
1	1
0	0.447041
1	0.999572
1	0.999991
1	0.999541
1	1
1	1
0	0.0332966
1	0.999728
0	0.639423
1	0.999691
0	0.839222
1	0.999968
1	1
1	0.999997
1	1
1	0.999855
0	0.969324
1	1
1	0.99997
1	0.99999
0	0.995463
1	1
1	0.999991
0	0.28055
1	0.999998
1	0.999999
0	0.992606
0	0.137474
0	0.517663
0	0.965024
0	0.9994
0	0.850877
0	0.125499
1	0.999956
1	1
0	0.981177
1	0.999998
1	1
1	1
1	0.999537
1	1
0	0.727535
1	1
1	0.999998
1	1
0	0.994971
1	0.999998
1	1
0	0.106132
1	0.997867
1	1
0	0.0386292
0	0.00235618
1	1
0	0.557847
0	0.957082
1	1
1	1
1	0.999997
1	0.999925
1	0.999999
1	1
1	1
1	1
1	0.999998
0	0.00179306
0	0.000459498
0	0.127022
1	0.999647
1	0.999999
1	0.999991
1	0.999998
1	1
1	1
1	1
1	0.999803
1	1
1	1
1	0.999999
0	5.27835e-07
1	0.999984
1	1
0	0.941967
0	0.0736734
1	1
0	0.365027
1	0.999997
1	0.999999
1	1
1	1
1	0.999748
0	0.131826
0	0.00768562
1	0.999996
1	1
0	0.821402
1	0.999996
0	0.00635288
1	0.991443
1	0.999988
0	0.964037
0	0.998253
0	0.997194
1	0.999998
1	0.999998
0	0.99918
0	0.313623
1	0.999934
1	0.999993
0	0.00180485
0	0.991425
1	1
1	1
1	1
0	0.155933
0	0.998788
0	0.8678
0	0.923281
0	0.172945

## Sheet: f
gt	pre
1	1
1	1
1	1
1	1
1	0.999977
1	0.959168
1	1
1	1
1	1
0	0.999976
1	1
1	1
1	1
1	0.999999
1	0.997546
1	0.999998
1	0.999987
1	0.999999
1	1
1	0.999999
1	1
0	0.995629
1	1
1	0.999998
1	0.999977
1	0.999998
1	0.999997
1	0.999989
1	0.999999
1	0.999988
1	0.999996
1	1
1	0.99934
1	0.999999
1	0.999794
1	0.99998
1	0.999947
1	0.999887
1	0.999927
1	0.978697
1	1
1	1
1	0.998749
1	1
1	0.999999
1	0.999999
1	0.999995
1	1
1	0.999998
1	1
1	0.999999
0	0.274045
1	0.999999
1	1
1	0.999994
0	0.82516
1	0.999467
1	0.991339
1	0.999999
1	1
1	1
1	1
1	1
1	1
1	1
1	0.999999
1	0.999628
1	0.989677
1	1
1	1
1	1
1	1
1	1
1	1
1	0.999988
1	0.99995
1	0.999499
1	0.999998
0	0.898435
1	0.999995
1	1
1	1
1	1
1	0.370565
1	0.415849
1	0.999995
1	0.999547
1	1
1	1
0	0.998401
1	0.999999
1	0.999998
1	1
1	0.999989
1	0.999953
1	0.295572
1	0.999998
1	0.999999
1	1
1	0.995309
1	0.622274
1	1
1	0.999999
1	0.999179
1	1
1	0.999994
1	1
1	1
1	0.997332
1	0.999704
1	0.999998
1	0.999994
1	0.999929
1	1
1	0.999986
1	0.99998
1	1
1	1
1	0.999987
1	1
1	1
1	1
1	0.999998
1	0.999998
1	1
1	0.999985
1	1
1	0.99997
1	1
1	1
1	0.999996
1	0.999929
1	0.999998
1	0.999997
1	1
1	1
1	0.993495
1	0.999999
1	0.999999
1	1
1	0.999999
1	0.999992
1	0.999996
1	1
1	0.999997
1	0.999999
1	0.999998
1	0.730424
1	1
1	1
1	0.999994
1	1
1	1
1	0.80173
1	1
1	1
1	1
1	1
1	0.999997
1	1
1	1
0	0.957643
1	0.999634
1	0.999999
1	1
1	1
1	1
1	0.999999
1	0.999971
1	0.999999
1	1
1	0.999998
1	0.998391
1	0.999997
1	1
1	0.999942
1	0.801716
1	1
1	0.999998
0	0.41142
1	1
1	0.999999
1	0.999998
1	0.999999
1	1
1	0.999999
1	0.999998
1	0.999997
1	1
1	0.0700335
1	0.999106
1	0.999111
1	0.999771
1	0.999997
1	0.999983
1	1
1	0.999143
1	0.999071
1	0.790808
1	0.990832
1	1
1	0.996784
1	0.999979
1	0.99994
1	1
1	0.999998
1	0.999989
1	0.999999
1	0.996494
1	1
1	1
1	1
1	1
1	1
1	0.999998
1	0.999987
1	1
0	0.351647
1	0.999993
1	0.996715
1	0.999992
1	1
1	1
1	0.999998
1	1
1	0.99971
1	0.999999
1	1
1	1
1	1
1	1
1	1
1	0.999995
1	0.999999
1	0.99973
1	1
1	1
1	0.999999
1	0.999982
1	0.999979
0	0.944004
1	1
1	1
1	1
0	0.999966
1	0.999999
1	1
1	0.99862
1	1
1	0.999996
1	1
1	1
1	0.999997
1	1
1	0.997488
1	1
1	1
1	1
1	1
1	0.999381
1	1
1	1
1	0.999993
1	1
1	1
1	0.999998
1	1
1	1
1	0.99785
1	1
1	0.999997
1	0.99998
1	1
1	0.999998
1	1
1	0.999999
1	0.999999
1	0.999974
1	1
1	0.999979
1	0.999822
1	0.988439
0	0.0680335
1	0.999973
1	1
1	1
1	0.993372
1	0.999915
1	0.999298
1	0.999988
1	0.999999
1	1
1	1
1	1
1	1
1	0.999993
1	0.999994
1	1
1	1
1	0.409869
1	1
1	1
1	1
1	0.999937
1	0.99993
1	1
1	0.0384069
1	0.99993
1	1
1	0.999997
1	0.964496
1	0.999984
1	1
1	1
1	0.999997
1	1
1	0.999997
1	1
1	1
1	1
1	1
1	0.965669
1	0.450402
1	1
1	0.999988
1	0.999996
1	1
0	0.869066
0	0.270238
1	0.999999
1	0.997982
1	1
1	1
1	0.999995
1	0.999991
1	0.999999
1	1
1	0.396631
1	1
1	1
1	0.999206
1	1
1	0.999999
1	0.999993
1	1
1	0.999999
1	0.999648
1	0.999999
0	0.999971
1	1
1	0.999995
1	0.999966
1	0.999998
1	1
1	1
0	0.0232955
1	0.999982
1	0.999248
1	0.9956
1	0.999998
1	1
1	1
1	0.999987
0	2.58986e-05
1	0.999986
1	0.999999
1	0.88028
1	0.999412
1	0.999959
1	1
1	1
1	0.996975
1	0.999906
1	1
0	0.656997
1	1
1	1
1	0.999995
1	0.997237
1	0.999998
1	0.999967
1	0.999987
1	0.999999
1	1
0	0.0705747
1	0.999726
1	1
1	1
1	0.999999
1	1
1	0.999997
1	0.99891
1	0.933936
1	0.737908
1	1
1	0.999998
0	0.00120311
1	0.58481
1	1
1	1
0	0.0678554
1	1
0	0.999787
1	0.999997
1	0.997688
0	7.38332e-05
1	0.999332
1	1
1	1
1	1
1	0.999995
1	0.999997
1	0.999984
0	0.0183184
1	1
1	0.88381
1	0.999991
1	0.999999
1	0.999995
1	0.999998
1	0.999999
1	0.999999
1	1
1	1
1	0.999999
1	0.999932
1	1
1	1
1	1
1	0.463176
1	1
1	0.983815
1	1
1	1
1	0.999996
1	0.998111
1	1
1	0.999742
1	1
1	1
1	0.999856
0	0.235671
1	1
1	0.999999
1	1
1	1
1	1
0	0.00279726
1	1
1	0.999996
1	0.999775
1	0.999744
1	0.999999
1	0.999993
1	0.999893
1	0.999998
1	0.999991
1	0.999998
1	0.766194
1	0.957469
1	0.999912
1	0.882358
1	0.999994
1	0.999992
1	0.999971
1	0.999999
1	0.999845
1	0.999996
1	0.999997
1	1
1	1
0	0.718935
1	0.999987
1	0.999999
1	0.99998
1	0.999954
1	1
0	0.993687
1	0.999917
1	1
1	0.999997
1	1
1	0.998635
1	1
1	0.994511
1	0.999757
1	0.999999
1	1
1	1
1	0.999996
0	0.0303088
1	1
1	0.999955
1	0.99963
1	0.999996
1	0.999998
1	0.999989
1	1
1	1
1	0.402808
1	0.982647
1	0.999761
1	0.971927
1	1
1	0.999999
1	0.965531
1	0.641746
1	0.999964
0	0.100689
1	0.99999
1	1
0	0.00346467
1	0.969586
1	0.999999
1	0.972473
1	0.999809
1	0.999999
1	1
1	0.999999
1	1
1	0.999999
0	0.00180962
1	1
1	0.999999
1	0.999978
1	1
1	1
1	1
1	1
1	1
1	1
1	0.999997
1	0.999962
0	0.89227
1	0.999997
1	0.998486
1	1
1	1
1	0.999998
1	1
1	0.999998
1	1
1	0.520507
1	0.999978
1	1
1	1
1	1
0	0.915947
1	1
1	0.506438
1	0.999574
1	0.999999
1	0.999977
1	0.999999
1	1
1	0.999479
1	1
1	1
1	0.929198
1	1
0	0.181899
1	0.999414
1	1
1	1
0	0.00532789
1	1
1	0.999999
1	0.999998
1	1
1	1
1	0.999999
1	0.999994
1	0.99973
1	0.700672
1	0.999994
1	1
1	1
1	1
1	1
1	0.999973
1	0.999998
1	0.999989
1	1
1	1
0	0.978948
1	0.999961
1	1
1	1
1	1
1	0.999997
1	1
1	0.997159
1	0.997461
1	0.999904
1	0.999991
0	0.981683
1	0.999994
1	0.99964
1	1
1	0.999805
1	1
1	0.998152
0	0.950451
1	1
1	1
1	0.999653
0	0.0337812
1	0.999938
1	0.999998
1	0.999952
1	0.999997
1	0.999997
1	0.999324
0	0.000164278
1	0.99382
1	0.999998
0	0.992493
1	0.961369
1	1
1	0.999997
0	0.214373
1	1
1	1
0	0.229739
0	0.112262
1	0.999988
1	0.999999
1	0.999618
1	1
1	0.998142
1	1
1	0.999983
1	0.999944
1	1
1	1
1	0.999439
1	0.999951
1	0.999997
0	0.00740032
1	0.999999
1	1
1	0.99998
1	1
1	0.99998
1	0.999986
1	0.999999
1	0.999998
1	0.999999
1	0.999991
1	1
1	0.999998
1	1
1	1
1	1
1	1
1	0.999995
1	0.967209
1	0.999264
1	1
1	0.999999
1	0.992406
1	1
1	0.999997
1	0.999938
1	1
1	0.999999
1	0.99992
1	0.999999
1	1
1	0.99999
1	0.999987
1	0.99815
1	0.99943
1	0.999999
1	1
1	0.999999
1	0.999999
1	0.999999
0	0.681313
1	0.995893
1	1
1	1
1	0.999998
1	0.999956
1	0.99999
1	1
1	1
1	1
1	1
1	0.999978
0	0.0081217
1	1
1	1
1	0.99997
1	0.999999
1	0.999955
1	1
1	0.901974
1	0.999997
1	1
1	0.999969
1	1
1	0.999997
1	1
1	0.999497
1	0.999628
1	1
1	0.999999
1	0.999999
0	0.116464
1	0.999999
1	0.998591
1	1
1	1
1	0.999044
1	0.999999
1	0.966441
1	0.999999
1	0.999999
1	1
1	1
0	0.988147
1	1
1	1
1	1
1	1
1	0.999999
1	0.999999
1	1
1	0.99999
1	1
1	0.998844
1	0.999998
1	1
1	1
1	0.999999
1	0.999998
1	1
1	0.999978
1	0.999996
1	0.999993
1	1
1	0.99999
1	0.999855
1	1
1	1
1	0.999892
1	1
1	0.0732129
1	0.999999
1	0.998707
1	0.999994
1	0.999995
1	0.999882
1	1
0	0.915226
1	1
1	0.999858
1	1
1	1
1	1
1	1
1	0.999999
1	0.999999
1	0.999997
1	1
1	0.996245
1	0.997512
1	0.999997
1	1
1	1
1	1
1	0.999997
1	0.999999
1	0.999982
1	0.999997
1	0.999999
1	1
1	0.999997
1	1
1	0.999992
1	1
0	0.0664494
1	0.999994
1	0.999997
1	1
1	0.999984
1	0.999918
1	0.999985
1	0.999996
1	1
1	1
1	0.999948
1	0.999935
1	1
1	0.999999
1	1
1	1
1	1
1	1
1	0.999583
1	1
1	0.999995
1	0.999884
1	0.670664
1	0.999998
1	0.999998
1	1
1	0.999995
1	0.999998
1	1
1	1
1	1
1	1
1	1
1	0.00188597
1	0.999935
1	0.999998
1	0.980738
1	0.999699
1	0.999996
0	0.00980623
1	0.999611
1	0.999994
1	1
1	0.996268
1	1
1	0.195926
1	0.999806
1	0.999958
1	1
1	1
1	0.999999
1	1
1	0.999999
0	0.0182129
1	1
1	0.998681
1	1
1	1
1	1
1	0.99998
1	1
1	0.999999
1	1
0	0.0235139
1	1
1	0.999995
1	1
1	1
1	0.999998
1	0.99993
1	0.999999
1	1
1	0.999996
1	0.999998
0	0.257189
1	0.953885
1	1
1	0.999999
1	0.999989
1	1
1	0.999926
1	0.999927
1	0.999968
1	0.805544
1	0.999996
1	0.999999
1	0.999948
1	1
1	1
1	1
1	1
1	0.999788
1	1
1	1
1	1
1	1
1	0.999985
1	1
1	0.999999
1	1
1	0.999982
1	0.999999
1	0.999993
1	1
1	0.999999
1	0.970569
1	0.997945
1	0.999999
1	0.999998
1	0.999976
1	1
0	0.0163899
1	1
1	0.601956
1	0.999998
1	0.999998
1	1
1	0.999662
1	1
1	1
1	1
1	0.999997
1	0.999982
1	0.999982
1	0.999833
1	1
1	1
1	0.999999
1	0.999996
1	0.999991
1	0.99957
1	1
1	0.999875
1	0.999999
1	0.999994
1	1
1	0.76301
1	1
1	0.999932
1	0.982486
1	1
1	0.999917
1	0.999998
1	1
1	0.999964
1	1
1	0.999999
1	0.99999
1	1
1	0.999997
0	0.991806
1	1
1	0.999995
1	1
1	0.999958
1	0.999995
1	0.999521
1	1
0	0.987988
1	0.999999
1	0.999998
1	1
1	0.999999
1	1
1	0.999745
1	0.998956
1	1
1	1
1	0.999993
1	0.999846
1	0.999996
1	0.999997
1	0.999731
1	1
1	0.999999
1	0.999938
1	1
1	0.999999
1	1
1	1
1	0.99999
1	0.999995
1	0.934598
1	0.999992
1	0.285433
1	1
1	0.999999
1	0.999942
1	0.999999
1	1
1	1
1	0.999967
0	0.287657
1	0.997873
1	0.330658
1	1
1	0.999934
1	0.948434
1	1
1	1
1	1
1	0.999999
1	1
1	1
1	0.999926
1	1
1	0.999878
1	0.999619
1	1
1	1
1	1
1	0.993544
1	0.999999
1	0.999997
1	0.999999
1	1
1	0.997611
1	0.999997
1	0.999988
1	1
1	0.999982
1	1
1	1
1	0.999999
1	0.999322
1	0.999999
1	0.999992
1	1
1	0.980376
1	0.998819
1	0.999976
1	0.999995
1	0.999999
1	0.999996
1	0.999993
1	0.999999
1	0.701805
1	1
1	1
1	0.999999
1	1
1	0.999998
1	0.999998
1	0.999986
1	0.999992
1	1
1	0.999988
1	0.867093
1	0.999999
1	1
1	0.999912
1	1
1	1
1	0.998429
1	0.542537
1	1
1	0.999997
1	1
1	0.99999
1	0.999992
1	0.999998
1	1
0	0.00267212
1	0.999999
1	1
1	0.999966
1	1
1	0.999317
1	0.999999
1	1
1	0.999991
1	0.995565
1	0.999999
1	0.997803
1	0.999952
1	0.999994
1	1
1	0.999949
1	0.999891
1	1
1	0.999997
0	0.0118
0	0.0257918
1	0.999974
1	1
1	1
1	0.999939
1	0.999992
1	1
1	0.99999
1	0.999997
1	1
1	0.99994
1	1
1	0.999973
1	1
1	0.999945
1	0.999939
1	0.999999
1	1
1	0.999998
1	1
1	1
1	0.999997
1	0.999997
1	0.999975
1	0.999999
1	0.999999
0	0.376575
1	0.16935
1	1
1	0.999983
1	0.99967
1	0.999905
1	0.999997
1	0.999999
1	0.999937
1	0.999997
1	1
1	0.999996
1	0.999978
1	0.999999
1	1
1	0.99995
1	0.999998
1	1
1	0.878162
1	1
1	0.996823
1	1
1	0.999948
1	1
0	0.000652869
1	0.999997
1	1
1	1
1	1
1	0.999999
1	0.999996
1	0.961512
1	0.999994
1	1
1	0.999999
1	0.999738
1	0.999998
1	0.999997
1	0.999998
1	1
1	0.999972
1	1
1	0.999999
1	0.999999
1	0.99997
1	0.999986
1	0.999501
1	0.99999
1	0.999999
0	0.00818067
1	0.999987
1	0.988919
1	1
1	1
1	0.990624
1	0.999869
1	0.999998
1	0.999997
1	1
1	0.84017
1	0.999982
1	1
1	1
1	1
1	0.999999
1	0.999986
1	1
1	0.999944
1	0.999347
1	0.999999
1	0.999927
1	0.999979
1	0.985718
1	1
1	0.998791
1	0.994046
1	0.999823
1	0.998081
1	0.999212
1	1
0	0.000294187
1	0.999998
1	1
1	1
0	0.999165
1	0.999998
1	0.999997
1	1
1	0.999989
1	0.999999
1	1
1	0.999998
0	0.70974
1	1
1	0.999998
1	1
1	0.999998
1	1
1	0.99995
1	0.999997
1	0.999849
0	0.324413
1	0.999997
1	1
1	0.99999
1	0.999999
1	0.999991
1	0.999799
1	0.999977
1	1
1	0.999572
1	0.999991
1	0.999541
1	1
1	1
1	0.999728
1	0.999691
1	0.999968
1	1
1	0.999997
1	1
1	0.999855
1	1
1	0.99997
1	0.99999
1	1
1	0.999991
1	0.999998
1	0.999999
1	0.999956
1	1
1	0.999998
1	1
1	1
1	0.999537
1	1
1	1
1	0.999998
1	1
0	0.00122795
1	0.999998
1	1
1	0.997867
1	1
0	0.00606432
1	1
1	1
1	1
1	0.999997
1	0.999925
1	0.999999
1	1
1	1
1	1
1	0.999998
1	0.999647
1	0.999999
1	0.999991
1	0.999998
1	1
1	1
1	1
1	0.999803
1	1
1	1
1	0.999999
1	0.999984
1	1
0	0.0416481
1	1
1	0.999997
1	0.999999
1	1
1	1
1	0.999748
1	0.999996
1	1
1	0.999996
1	0.991443
1	0.999988
1	0.999998
1	0.999998
1	0.999934
1	0.999993
1	1
1	1
1	1
